# Supplementary material for: Combination of in vivo proximity labeling and co-immunoprecipitation identifies the host target network of a tumor-inducing effector in the fungal maize pathogen Ustilago maydis
Source: J Exp Bot. 2023 May 24;74(15):4736–50. doi: 10.1093/jxb/erad188 (PMC10433927; doi:10.1093/jxb/erad188)
Supplement: erad188_suppl_Supplementary_Table_S4 [file erad188_suppl_supplementary_table_s4.xlsx]

## Sheet: HA-IP Standard analysis
Table S4 Mass spectrometry data of UmSee1.									UmSee1 vs TurboID		UmSee1						TurboID
Fasta headers	Protein IDs	Majority protein IDs	Peptides	Unique peptides	Sequence coverage [%]	Q-value	Score	MS/MS count	log2 ratio UmSee1-TurboID-3HA vs TurboID-3HA	p-value LFQ intensity UmSee1-TurboID-3HA_LFQ intensity TurboID-3HA	LFQ intensity UmSee1-TurboID-3HA 1	LFQ intensity UmSee1-TurboID-3HA 2	LFQ intensity UmSee1-TurboID-3HA 3	average LFQ intensity UmSee1-TurboID-3HA	stddev LFQ intensity UmSee1-TurboID-3HA	counts	LFQ intensity TurboID-3HA 1	LFQ intensity TurboID-3HA 2	LFQ intensity TurboID-3HA 3	average LFQ intensity TurboID-3HA	stddev LFQ intensity TurboID-3HA	counts	iBAQ UmSee1-TurboID-3HA 1	iBAQ UmSee1-TurboID-3HA 2	iBAQ UmSee1-TurboID-3HA 3	iBAQ TurboID-3HA 1	iBAQ TurboID-3HA 2	iBAQ TurboID-3HA 3	Student's T-test q-value LFQ intensity UmSee1-TurboID-3HA_LFQ intensity TurboID-3HA
Zm00001eb406130_P001	Zm00001eb406130_P001	Zm00001eb406130_P001	2	2	18.9	0	19.192	2	25.0645	1	25.2391	24.5475	25.4069	25.0645	0.455515	3	NaN	NaN	NaN		NaN	0	7817700	5457900	5774700	0	0	0	0.923581
Zm00001eb309680_P001	Zm00001eb309680_P001	Zm00001eb309680_P001	3	1	44.7	0	3.2718	3	24.3728	1	24.4013	24.433	24.2842	24.3728	0.0783819	3	NaN	NaN	NaN		NaN	0	3940400	3982900	2132000	0	0	0	0.939159
Zm00001eb350560_P003;Zm00001eb350560_P002;Zm00001eb350560_P001	Zm00001eb350560_P003;Zm00001eb350560_P002;Zm00001eb350560_P001	Zm00001eb350560_P003;Zm00001eb350560_P002;Zm00001eb350560_P001	10	2	40.2	0	19.017	5	24.3154	1	24.3667	24.4809	24.0987	24.3154	0.196187	3	NaN	NaN	NaN		NaN	0	780590	3492900	1414500	0	0	0	0.931478
Zm00001eb137740_P001;Zm00001eb137740_P002	Zm00001eb137740_P001;Zm00001eb137740_P002	Zm00001eb137740_P001;Zm00001eb137740_P002	3	1	24.5	0.0020661	2.1108	2	24.192	1	24.7718	23.6122	NaN	24.192	0.819925	2	NaN	NaN	NaN		NaN	0	10189000	4509900	0	0	0	0	0.979162
Zm00001eb187010_P002;Zm00001eb187010_P001	Zm00001eb187010_P002;Zm00001eb187010_P001	Zm00001eb187010_P002;Zm00001eb187010_P001	2	2	17.5	0	9.1768	3	23.9602	1	24.492	23.6809	23.7077	23.9602	0.460745	3	NaN	NaN	NaN		NaN	0	5235100	1662300	304520	0	0	0	0.967069
Zm00001eb064230_P001	Zm00001eb064230_P001	Zm00001eb064230_P001	3	3	12.5	0	9.8918	6	23.3713	1	23.472	23.5523	23.0897	23.3713	0.247142	3	NaN	NaN	NaN		NaN	0	962750	961550	447270	0	0	0	0.999871
Zm00001eb240700_P002;Zm00001eb240700_P001	Zm00001eb240700_P002;Zm00001eb240700_P001	Zm00001eb240700_P002;Zm00001eb240700_P001	2	2	8.6	0.0044843	1.6518	3	22.9594	1	23.1071	22.8703	22.9008	22.9594	0.128829	3	NaN	NaN	NaN		NaN	0	645870	612040	281890	0	0	0	0.956365
Zm00001eb082050_P003;Zm00001eb082050_P002	Zm00001eb082050_P003;Zm00001eb082050_P002	Zm00001eb082050_P003;Zm00001eb082050_P002	2	2	7.6	0	4.2648	4	22.8042	1	22.9463	22.8776	22.5887	22.8042	0.189755	3	NaN	NaN	NaN		NaN	0	521950	223440	252880	0	0	0	0.994316
Zm00001eb032060_P001;Zm00001eb032060_P002	Zm00001eb032060_P001;Zm00001eb032060_P002	Zm00001eb032060_P001;Zm00001eb032060_P002	5	4	18	0	8.9538	7	22.6987	1	23.376	22.5842	22.136	22.6987	0.627869	3	NaN	NaN	NaN		NaN	0	595500	338520	69652	0	0	0	1
Zm00001eb270240_P001;Zm00001eb270240_P002;Zm00001eb377530_P001	Zm00001eb270240_P001;Zm00001eb270240_P002;Zm00001eb377530_P001	Zm00001eb270240_P001;Zm00001eb270240_P002;Zm00001eb377530_P001	2	2	10.2	0	5.4756	1	22.6411	1	23.1	22.1822	NaN	22.6411	0.648999	2	NaN	NaN	NaN		NaN	0	548510	311020	24312	0	0	0	0.947684
Zm00001eb241500_P001;Zm00001eb241500_P002	Zm00001eb241500_P001;Zm00001eb241500_P002	Zm00001eb241500_P001;Zm00001eb241500_P002	1	1	6	0	2.6405	2	22.6382	1	22.3209	22.7526	22.841	22.6382	0.278321	3	NaN	NaN	NaN		NaN	0	399310	532560	336010	0	0	0	0.956
Zm00001eb004660_P001;Zm00001eb004660_P002;Zm00001eb004660_P003	Zm00001eb004660_P001;Zm00001eb004660_P002;Zm00001eb004660_P003	Zm00001eb004660_P001;Zm00001eb004660_P002;Zm00001eb004660_P003	1	1	5.7	0.0089095	1.3582	1	22.4391	1	22.9083	21.9699	NaN	22.4391	0.663573	2	NaN	NaN	NaN		NaN	0	646160	333390	0	0	0	0	1
Zm00001eb069250_P001;Zm00001eb333840_P001;Zm00001eb371310_P001	Zm00001eb069250_P001;Zm00001eb333840_P001;Zm00001eb371310_P001	Zm00001eb069250_P001;Zm00001eb333840_P001;Zm00001eb371310_P001	2	1	7.3	0.0051852	1.6033	2	22.3832	1	22.4557	22.3262	22.3679	22.3832	0.0661012	3	NaN	NaN	NaN		NaN	0	358460	322830	202960	0	0	0	0.996689
Zm00001eb296550_P002;Zm00001eb296550_P001;Zm00001eb158270_P001;Zm00001eb344340_P002;Zm00001eb158270_P002;Zm00001eb344340_P001	Zm00001eb296550_P002;Zm00001eb296550_P001;Zm00001eb158270_P001;Zm00001eb344340_P002;Zm00001eb158270_P002;Zm00001eb344340_P001	Zm00001eb296550_P002;Zm00001eb296550_P001;Zm00001eb158270_P001;Zm00001eb344340_P002;Zm00001eb158270_P002;Zm00001eb344340_P001	5	2	35.3	0	3.9073	2	22.2584	1	22.8225	21.6942	NaN	22.2584	0.797846	2	NaN	NaN	NaN		NaN	0	833190	213120	0	0	0	0	0.941629
Zm00001eb034220_P001;Zm00001eb034220_P003	Zm00001eb034220_P001;Zm00001eb034220_P003	Zm00001eb034220_P001;Zm00001eb034220_P003	2	2	30.5	0	3.3585	3	22.2254	1	22.8845	21.8544	21.9374	22.2254	0.572244	3	NaN	NaN	NaN		NaN	0	4759900	1822700	993700	0	0	0	1
Zm00001eb020600_P001	Zm00001eb020600_P001	Zm00001eb020600_P001	1	1	7	0	4.5862	4	22.1918	1	21.9355	22.0867	22.5533	22.1918	0.322061	3	NaN	NaN	NaN		NaN	0	517310	532590	397490	0	0	0	1
Zm00001eb047160_P001	Zm00001eb047160_P001	Zm00001eb047160_P001	2	2	3.3	0	4.0441	2	22.1318	1	22.5964	21.9007	21.8984	22.1318	0.402299	3	NaN	NaN	NaN		NaN	0	169410	114610	34159	0	0	0	1
Zm00001eb235450_P001;Zm00001eb235450_P003;Zm00001eb235450_P002	Zm00001eb235450_P001;Zm00001eb235450_P003;Zm00001eb235450_P002	Zm00001eb235450_P001;Zm00001eb235450_P003;Zm00001eb235450_P002	1	1	8.9	0.003785	1.694	3	22.0862	1	22.2127	22.0854	21.9606	22.0862	0.126073	3	NaN	NaN	NaN		NaN	0	648320	586930	319410	0	0	0	0.957095
Zm00001eb253320_P002;Zm00001eb253320_P001	Zm00001eb253320_P002;Zm00001eb253320_P001	Zm00001eb253320_P002;Zm00001eb253320_P001	2	2	8.2	0.0089222	1.365	2	22.0746	1	21.8849	21.5027	22.8364	22.0746	0.686811	3	NaN	NaN	NaN		NaN	0	386150	281350	296780	0	0	0	0.952366
Zm00001eb060640_P002;Zm00001eb060640_P001	Zm00001eb060640_P002;Zm00001eb060640_P001	Zm00001eb060640_P002;Zm00001eb060640_P001	2	2	16.6	0	2.5717	2	21.822	1	22.2058	21.1636	22.0966	21.822	0.572783	3	NaN	NaN	NaN		NaN	0	606390	145510	471270	0	0	0	1
Zm00001eb389850_P002;Zm00001eb389850_P001	Zm00001eb389850_P002;Zm00001eb389850_P001	Zm00001eb389850_P002;Zm00001eb389850_P001	1	1	5.6	0.00084424	2.2816	3	21.7985	1	21.6948	21.6168	22.0838	21.7985	0.250175	3	NaN	NaN	NaN		NaN	0	402470	377020	309240	0	0	0	0.92597
Zm00001eb233830_P001	Zm00001eb233830_P001	Zm00001eb233830_P001	1	1	23.2	0	4.0924	2	21.7608	1	21.9653	21.5562	NaN	21.7608	0.289307	2	NaN	NaN	NaN		NaN	0	1456400	1084500	0	0	0	0	0.957827
Zm00001eb434200_P002;Zm00001eb434200_P001	Zm00001eb434200_P002;Zm00001eb434200_P001	Zm00001eb434200_P002;Zm00001eb434200_P001	1	1	8	0.0027121	1.8049	3	21.7604	1	21.7101	21.6791	21.8919	21.7604	0.114981	3	NaN	NaN	NaN		NaN	0	305070	295240	203050	0	0	0	0.920866
Zm00001eb104400_P001	Zm00001eb104400_P001;Zm00001eb354740_P001	Zm00001eb104400_P001	20	1	46.7	0.0027037	1.788	1	21.7511	1	22.3015	21.4059	21.5459	21.7511	0.481762	3	NaN	NaN	NaN		NaN	0	188110	103360	74469	0	0	0	0.989603
Zm00001eb178180_P001;Zm00001eb178190_P001;Zm00001eb178190_P002	Zm00001eb178180_P001;Zm00001eb178190_P001;Zm00001eb178190_P002	Zm00001eb178180_P001;Zm00001eb178190_P001;Zm00001eb178190_P002	1	1	5.4	0	7.3105	1	21.7445	1	22.0638	21.4993	21.6702	21.7445	0.289495	3	NaN	NaN	NaN		NaN	0	363700	164420	135060	0	0	0	0.969314
Zm00001eb183010_P002;Zm00001eb183010_P001	Zm00001eb183010_P002;Zm00001eb183010_P001	Zm00001eb183010_P002;Zm00001eb183010_P001	1	1	6.6	0	2.4634	3	21.7394	1	22.1992	21.3456	21.6734	21.7394	0.430609	3	NaN	NaN	NaN		NaN	0	642280	351460	261760	0	0	0	0.968939
Zm00001eb246860_P003;Zm00001eb246860_P002;Zm00001eb246860_P001;Zm00001eb246860_P004;Zm00001eb078220_P004;Zm00001eb078220_P003;Zm00001eb078220_P002;Zm00001eb078220_P001	Zm00001eb246860_P003;Zm00001eb246860_P002;Zm00001eb246860_P001;Zm00001eb246860_P004;Zm00001eb078220_P004;Zm00001eb078220_P003;Zm00001eb078220_P002;Zm00001eb078220_P001	Zm00001eb246860_P003;Zm00001eb246860_P002;Zm00001eb246860_P001;Zm00001eb246860_P004;Zm00001eb078220_P004;Zm00001eb078220_P003;Zm00001eb078220_P002;Zm00001eb078220_P001	2	2	6.1	0.00083368	2.1795	2	21.6189	1	21.9029	21.6284	21.3253	21.6189	0.288894	3	NaN	NaN	NaN		NaN	0	262330	256180	34609	0	0	0	0.953454
Zm00001eb098760_P001	Zm00001eb098760_P001	Zm00001eb098760_P001	1	1	4.6	0.0023753	1.8991	4	21.6076	1	21.4048	21.8103	NaN	21.6076	0.286767	2	NaN	NaN	NaN		NaN	0	117370	145850	0	0	0	0	0.991169
Zm00001eb154490_P001	Zm00001eb154490_P001	Zm00001eb154490_P001	3	2	9.1	0	5.7284	4	21.6018	1	21.4312	21.7382	21.6361	21.6018	0.156339	3	NaN	NaN	NaN		NaN	0	111750	136700	75580	0	0	0	0.973834
Zm00001eb312830_P004;Zm00001eb312830_P003;Zm00001eb312830_P002;Zm00001eb312830_P001	Zm00001eb312830_P004;Zm00001eb312830_P003;Zm00001eb312830_P002;Zm00001eb312830_P001	Zm00001eb312830_P004;Zm00001eb312830_P003;Zm00001eb312830_P002;Zm00001eb312830_P001	1	1	2.5	0.0075512	1.4085	1	21.5578	1	21.6677	21.4816	21.524	21.5578	0.0975527	3	NaN	NaN	NaN		NaN	0	167480	145800	91752	0	0	0	0.938807
Zm00001eb128160_P001	Zm00001eb128160_P001	Zm00001eb128160_P001	2	2	11.9	0	2.5055	3	21.4806	1	21.1952	21.2946	21.952	21.4806	0.411281	3	NaN	NaN	NaN		NaN	0	258310	270520	159070	0	0	0	0.982618
Zm00001eb195200_P001;Zm00001eb276250_P003;Zm00001eb276250_P002;Zm00001eb195210_P002;Zm00001eb195210_P001	Zm00001eb195200_P001;Zm00001eb276250_P003;Zm00001eb276250_P002;Zm00001eb195210_P002;Zm00001eb195210_P001	Zm00001eb195200_P001;Zm00001eb276250_P003;Zm00001eb276250_P002;Zm00001eb195210_P002;Zm00001eb195210_P001	2	2	10	0	4.7029	3	21.444	1	22.1196	20.7684	NaN	21.444	0.955471	2	NaN	NaN	NaN		NaN	0	416090	257810	0	0	0	0	0.965578
Zm00001eb153500_P001;Zm00001eb370860_P001;Zm00001eb153500_P002	Zm00001eb153500_P001;Zm00001eb370860_P001;Zm00001eb153500_P002	Zm00001eb153500_P001;Zm00001eb370860_P001;Zm00001eb153500_P002	1	1	9.3	0	4.7751	3	21.4052	1	21.6615	21.013	21.5411	21.4052	0.344957	3	NaN	NaN	NaN		NaN	0	884880	558190	477640	0	0	0	0.974213
Zm00001eb086030_P001	Zm00001eb086030_P001	Zm00001eb086030_P001	2	2	9.5	0	2.8444	4	21.3317	1	21.3806	21.0624	21.5521	21.3317	0.248483	3	NaN	NaN	NaN		NaN	0	256930	203770	228880	82524	154180	150290	0.993527
Zm00001eb137540_P002;Zm00001eb137540_P001;Zm00001eb362330_P001	Zm00001eb137540_P002;Zm00001eb137540_P001;Zm00001eb362330_P001	Zm00001eb137540_P002;Zm00001eb137540_P001;Zm00001eb362330_P001	1	1	4.2	0.0098626	1.315	3	21.2973	1	21.8326	20.7619	NaN	21.2973	0.757095	2	NaN	NaN	NaN		NaN	0	189770	89337	0	0	0	0	0.979545
Zm00001eb026810_P001;Zm00001eb026810_P002	Zm00001eb026810_P001;Zm00001eb026810_P002	Zm00001eb026810_P001;Zm00001eb026810_P002	1	1	1.2	0.004481	1.6476	1	21.0432	1	21.3081	20.8084	21.0131	21.0432	0.251238	3	NaN	NaN	NaN		NaN	0	67315	45610	35948	0	0	0	1
Zm00001eb166790_P002;Zm00001eb166790_P001	Zm00001eb166790_P002;Zm00001eb166790_P001	Zm00001eb166790_P002;Zm00001eb166790_P001	1	1	8.4	0.0023594	1.8685	3	21.0394	1	21.4007	20.3957	21.3217	21.0394	0.558826	3	NaN	NaN	NaN		NaN	0	422030	207940	234430	0	0	0	0.971192
Zm00001eb058120_P003;Zm00001eb058120_P002;Zm00001eb058120_P001	Zm00001eb058120_P003;Zm00001eb058120_P002;Zm00001eb058120_P001	Zm00001eb058120_P003;Zm00001eb058120_P002;Zm00001eb058120_P001	1	1	2.4	0	3.2573	1	21.0267	1	21.0326	21.15	20.8976	21.0267	0.126344	3	NaN	NaN	NaN		NaN	0	109520	110070	53287	0	0	0	1
Zm00001eb056330_P001	Zm00001eb056330_P001	Zm00001eb056330_P001	1	1	17	0.0027419	1.8554	2	21.018	1	21.0342	20.517	21.5027	21.018	0.493051	3	NaN	NaN	NaN		NaN	0	458300	316630	372080	0	0	0	1
Zm00001eb318870_P002;Zm00001eb318870_P001	Zm00001eb318870_P002;Zm00001eb318870_P001	Zm00001eb318870_P002;Zm00001eb318870_P001	2	1	8.2	0	3.6434	1	20.9995	1	NaN	20.9208	21.0782	20.9995	0.11133	2	NaN	NaN	NaN		NaN	0	0	123210	81543	0	0	0	0.937753
Zm00001eb267480_P001	Zm00001eb267480_P001	Zm00001eb267480_P001	1	1	3.8	0.004491	1.6597	1	20.9877	1	21.3511	20.6243	NaN	20.9877	0.513918	2	NaN	NaN	NaN		NaN	0	259480	155030	0	0	0	0	0.948401
Zm00001eb232960_P001	Zm00001eb232960_P001	Zm00001eb232960_P001	1	1	2	0.0076336	1.4674	1	20.9177	1	21.5303	NaN	20.3052	20.9177	0.866261	2	NaN	NaN	NaN		NaN	0	170100	0	42695	0	0	0	0.958193
Zm00001eb111180_P003;Zm00001eb330380_P003;Zm00001eb330380_P004;Zm00001eb111180_P002;Zm00001eb111180_P001;Zm00001eb330380_P006;Zm00001eb330380_P002;Zm00001eb330380_P001	Zm00001eb111180_P003;Zm00001eb330380_P003;Zm00001eb330380_P004;Zm00001eb111180_P002;Zm00001eb111180_P001;Zm00001eb330380_P006;Zm00001eb330380_P002;Zm00001eb330380_P001	Zm00001eb111180_P003;Zm00001eb330380_P003;Zm00001eb330380_P004;Zm00001eb111180_P002;Zm00001eb111180_P001;Zm00001eb330380_P006;Zm00001eb330380_P002;Zm00001eb330380_P001	1	1	2.3	0.0027483	1.8597	2	20.7096	1	20.767	20.7701	20.5916	20.7096	0.102178	3	NaN	NaN	NaN		NaN	0	104800	111420	51621	0	0	0	0.986487
Zm00001eb220910_P001	Zm00001eb220910_P001	Zm00001eb220910_P001	1	1	5.4	0.001992	1.9179	1	20.6831	1	20.9627	20.4034	NaN	20.6831	0.395448	2	NaN	NaN	NaN		NaN	0	167740	112560	0	0	0	0	0.960397
Zm00001eb371730_P001	Zm00001eb371730_P001	Zm00001eb371730_P001	1	1	10.7	0.0088652	1.3406	1	20.4253	1	20.6435	NaN	20.207	20.4253	0.308617	2	NaN	NaN	NaN		NaN	0	218480	0	94732	0	0	0	0.928028
Zm00001eb334080_P002;Zm00001eb334080_P004;Zm00001eb334080_P003;Zm00001eb334080_P001	Zm00001eb334080_P002;Zm00001eb334080_P004;Zm00001eb334080_P003;Zm00001eb334080_P001	Zm00001eb334080_P002;Zm00001eb334080_P004;Zm00001eb334080_P003;Zm00001eb334080_P001	1	1	1.5	0.005191	1.6065	1	20.1587	1	19.5485	20.769	NaN	20.1587	0.86298	2	NaN	NaN	NaN		NaN	0	32729	75409	0	0	0	0	0.933213
Zm00001eb146400_P001;Zm00001eb146400_P003;Zm00001eb146400_P004;Zm00001eb146400_P002	Zm00001eb146400_P001;Zm00001eb146400_P003;Zm00001eb146400_P004;Zm00001eb146400_P002	Zm00001eb146400_P001;Zm00001eb146400_P003;Zm00001eb146400_P004;Zm00001eb146400_P002	2	1	5.9	0	2.6086	1	20.1143	1	20.323	20.2674	19.7524	20.1143	0.3146	3	NaN	NaN	NaN		NaN	0	88861	104250	30296	0	0	0	0.976872
Zm00001eb025800_P002;Zm00001eb025800_P003;Zm00001eb025800_P001	Zm00001eb025800_P002;Zm00001eb025800_P003;Zm00001eb025800_P001	Zm00001eb025800_P002;Zm00001eb025800_P003;Zm00001eb025800_P001	1	1	6.1	0.00084317	2.2747	1	20.083	1	19.8594	NaN	20.3065	20.083	0.316162	2	NaN	NaN	NaN		NaN	0	84583	0	67661	0	0	0	1
Zm00001eb244920_P001	Zm00001eb244920_P001	Zm00001eb244920_P001	1	1	5	0.0045062	1.6653	1	19.8601	1	20.224	19.8582	19.498	19.8601	0.36299	3	NaN	NaN	NaN		NaN	0	96057	88149	31748	0	0	0	0.954907
Zm00001eb212820_P004;Zm00001eb212820_P003;Zm00001eb212820_P002;Zm00001eb212820_P001	Zm00001eb212820_P004;Zm00001eb212820_P003;Zm00001eb212820_P002;Zm00001eb212820_P001	Zm00001eb212820_P004;Zm00001eb212820_P003;Zm00001eb212820_P002;Zm00001eb212820_P001	6	4	40.2	0	35.312	13	3.92094	0.383872	19.1722	28.5649	20.3612	22.6995	5.11432	3	18.018	NaN	19.539	18.7785	1.07549	2	359830	191380000	481390	286800	0	1668800	0.505257
Zm00001eb080380_P001	Zm00001eb080380_P001	Zm00001eb080380_P001	7	7	67.5	0	39.422	22	3.78342	0.00436137	26.6566	26.5186	26.4061	26.5271	0.125486	3	22.5032	21.763	23.9649	22.7437	1.12048	3	11805000	10965000	7025100	513320	251620	3471900	0.0241244
Zm00001eb330550_P001;Zm00001eb330550_P002;Zm00001eb111420_P001	Zm00001eb330550_P001;Zm00001eb330550_P002;Zm00001eb111420_P001;Zm00001eb111430_P002;Zm00001eb111430_P001	Zm00001eb330550_P001;Zm00001eb330550_P002;Zm00001eb111420_P001	4	4	15	0	5.561	12	3.73948	0.00759966	25.2548	23.7593	24.8515	24.6219	0.773768	3	20.7895	NaN	20.9753	20.8824	0.131424	2	5149900	3176500	3143800	167820	0	644450	0.0393383
Zm00001eb140320_P001	Zm00001eb140320_P001	Zm00001eb140320_P001	10	10	33.8	0	23.193	20	3.55441	0.00639621	26.4735	25.8849	26.1189	26.1591	0.296338	3	22.2654	21.6729	23.8757	22.6047	1.13989	3	4204500	3150300	2529700	535590	118530	1788100	0.0360173
Zm00001eb044840_P003;Zm00001eb044840_P002;Zm00001eb044840_P001	Zm00001eb044840_P003;Zm00001eb044840_P002;Zm00001eb044840_P001	Zm00001eb044840_P003;Zm00001eb044840_P002;Zm00001eb044840_P001	8	7	24.1	0	15.347	19	3.44806	0.00514778	24.8229	24.4977	25.4548	24.9251	0.486641	3	21.2179	20.6741	22.5392	21.4771	0.959165	3	1628700	1288100	823710	107840	77393	292840	0.0294038
Zm00001eb096980_P001;Zm00001eb304290_P002;Zm00001eb304290_P004;Zm00001eb304290_P001;Zm00001eb304290_P003	Zm00001eb096980_P001;Zm00001eb304290_P002;Zm00001eb304290_P004;Zm00001eb304290_P001;Zm00001eb304290_P003	Zm00001eb096980_P001;Zm00001eb304290_P002;Zm00001eb304290_P004;Zm00001eb304290_P001;Zm00001eb304290_P003	6	6	14.4	0	13.291	11	3.26379	2.36999e-05	26.1811	26.3193	26.4557	26.3187	0.137318	3	22.9582	23.2984	22.9082	23.0549	0.212322	3	3207100	2388100	1937500	296910	429170	433590	0
Zm00001eb163910_P001	Zm00001eb163910_P001	Zm00001eb163910_P001	4	1	34.7	0	36.376	8	3.18554	0.0124274	28.9229	28.6153	29.5702	29.0362	0.487421	3	25.3397	25.0123	27.1999	25.8506	1.17989	3	108220000	86460000	99455000	8277600	7733700	58725000	0.0495682
Zm00001eb394700_P007;Zm00001eb394700_P006;Zm00001eb394700_P005;Zm00001eb394700_P003;Zm00001eb394700_P002;Zm00001eb394700_P001;Zm00001eb016940_P002;Zm00001eb016940_P001;Zm00001eb394700_P004	Zm00001eb394700_P007;Zm00001eb394700_P006;Zm00001eb394700_P005;Zm00001eb394700_P003;Zm00001eb394700_P002;Zm00001eb394700_P001;Zm00001eb016940_P002;Zm00001eb016940_P001;Zm00001eb394700_P004	Zm00001eb394700_P007;Zm00001eb394700_P006;Zm00001eb394700_P005;Zm00001eb394700_P003;Zm00001eb394700_P002;Zm00001eb394700_P001;Zm00001eb016940_P002;Zm00001eb016940_P001;Zm00001eb394700_P004	4	1	27.6	0	8.8558	17	3.13852	0.00786505	27.2106	26.8425	26.7662	26.9398	0.237598	3	23.6543	22.8059	24.9437	23.8013	1.07643	3	19779000	18888000	8093400	1173400	900760	7343400	0.0395165
Zm00001eb406100_P001	Zm00001eb406100_P001	Zm00001eb406100_P001	4	1	39	0	186.66	41	2.97666	0.00646333	29.9666	29.6886	30.2244	29.9599	0.26796	3	26.8398	26.1108	27.999	26.9832	0.952244	3	230000000	192720000	150840000	23792000	17960000	93681000	0.0367725
Zm00001eb301680_P004;Zm00001eb301680_P005;Zm00001eb301680_P003;Zm00001eb301680_P002;Zm00001eb301680_P001	Zm00001eb301680_P004;Zm00001eb301680_P005;Zm00001eb301680_P003;Zm00001eb301680_P002;Zm00001eb301680_P001	Zm00001eb301680_P004;Zm00001eb301680_P005;Zm00001eb301680_P003;Zm00001eb301680_P002;Zm00001eb301680_P001	7	7	38.9	0	19	13	2.97072	0.506925	16.6544	28.5507	17.9614	21.0555	6.52383	3	16.6691	16.3661	21.219	18.0848	2.7186	3	2995300	40802000	83103	61881	46621	27822000	0.637594
Zm00001eb330210_P001;Zm00001eb330210_P002	Zm00001eb330210_P001;Zm00001eb330210_P002	Zm00001eb330210_P001;Zm00001eb330210_P002	1	1	7.7	0	13.747	5	2.91759	0.0507894	24.8191	24.8691	24.3324	24.6735	0.296484	3	23.0382	22.539	19.6905	21.7559	1.80601	3	3158400	3233300	1322600	861380	698900	153740	0.114274
Zm00001eb415460_P001	Zm00001eb415460_P001;Zm00001eb378890_P001	Zm00001eb415460_P001	6	6	76.4	0	14.35	16	2.90979	0.00215104	26.1173	25.5423	26.1531	25.9376	0.34276	3	22.7599	22.5771	23.7464	23.0278	0.629039	3	11226000	8288800	6221200	1125400	780010	3344400	0.0214454
Zm00001eb289210_P001	Zm00001eb289210_P001	Zm00001eb289210_P001	2	2	14.7	0.0012495	2.1742	4	2.84619	0.000876237	22.4676	22.4482	22.9426	22.6195	0.279974	3	19.7351	NaN	19.8115	19.7733	0.0539655	2	862890	885450	686560	174150	0	245780	0.0145625
Zm00001eb330540_P001	Zm00001eb330540_P001	Zm00001eb330540_P001	6	6	23.4	0	34.925	19	2.83001	0.00752393	25.0649	25.0779	24.7863	24.9763	0.164747	3	21.5822	NaN	22.7105	22.1463	0.797826	2	3253500	2917200	2088200	210460	0	1100300	0.0397871
Zm00001eb062770_P001;Zm00001eb062770_P002	Zm00001eb062770_P001;Zm00001eb062770_P002	Zm00001eb062770_P001;Zm00001eb062770_P002	8	8	47.5	0	31.409	17	2.82565	0.00682078	25.6912	25.6635	24.8094	25.3881	0.501317	3	22.5178	21.7748	23.3947	22.5624	0.810881	3	3231100	2910100	1467100	240620	375160	1015300	0.0394733
Zm00001eb364750_P004;Zm00001eb364750_P005;Zm00001eb364750_P001;Zm00001eb364750_P003;Zm00001eb364750_P002	Zm00001eb364750_P004;Zm00001eb364750_P005;Zm00001eb364750_P001;Zm00001eb364750_P003;Zm00001eb364750_P002	Zm00001eb364750_P004;Zm00001eb364750_P005;Zm00001eb364750_P001;Zm00001eb364750_P003;Zm00001eb364750_P002	5	5	41	0	25.704	15	2.77988	0.000309446	25.2429	24.9581	25.2006	25.1339	0.153696	3	21.9128	22.5438	22.6053	22.354	0.383332	3	5130500	4707100	4163700	668580	1134100	1106800	0.0148148
Zm00001eb339460_P001	Zm00001eb339460_P001	Zm00001eb339460_P001	4	2	33.6	0	5.0171	5	2.77553	0.000532395	22.7422	23.5543	23.082	23.1262	0.407837	3	20.5247	20.0747	20.4525	20.3506	0.241674	3	630940	1541200	660150	105030	126430	477770	0.00909091
Zm00001eb112040_P002;Zm00001eb112040_P001	Zm00001eb112040_P002;Zm00001eb112040_P001	Zm00001eb112040_P002;Zm00001eb112040_P001	6	5	25.2	0	6.09	8	2.74423	0.000744197	24.3449	24.4499	24.0505	24.2818	0.207049	3	21.3839	NaN	21.6912	21.5375	0.217289	2	1675600	1339500	1084800	65514	0	362410	0.00865455
Zm00001eb163880_P001	Zm00001eb163880_P001	Zm00001eb163880_P001	3	3	36.6	0	6.5196	12	2.73332	0.00246214	27.6234	27.5816	27.9622	27.7224	0.20871	3	25.4472	24.2254	25.2946	24.9891	0.665704	3	22554000	44375000	29841000	7849000	3861200	13082000	0.021971
Zm00001eb329730_P001	Zm00001eb329730_P001	Zm00001eb329730_P001	7	7	17.6	0	10.224	14	2.64429	0.00503236	24.695	25.5931	24.1546	24.8142	0.726634	3	21.8426	22.5856	22.0816	22.1699	0.379315	3	1913300	2526900	1143500	223980	475990	510350	0.0286275
Zm00001eb063500_P003;Zm00001eb053490_P005;Zm00001eb053490_P004;Zm00001eb053490_P002;Zm00001eb063500_P005;Zm00001eb063500_P004;Zm00001eb063500_P002;Zm00001eb063500_P001;Zm00001eb053490_P003;Zm00001eb053490_P001	Zm00001eb063500_P003;Zm00001eb053490_P005;Zm00001eb053490_P004;Zm00001eb053490_P002;Zm00001eb063500_P005;Zm00001eb063500_P004;Zm00001eb063500_P002;Zm00001eb063500_P001;Zm00001eb053490_P003;Zm00001eb053490_P001	Zm00001eb063500_P003;Zm00001eb053490_P005;Zm00001eb053490_P004;Zm00001eb053490_P002;Zm00001eb063500_P005;Zm00001eb063500_P004;Zm00001eb063500_P002;Zm00001eb063500_P001;Zm00001eb053490_P003;Zm00001eb053490_P001	1	1	8.6	0.0030465	1.7228	3	2.58149	0.00049649	23.5649	23.4434	23.9147	23.641	0.244688	3	21.3718	20.6699	21.1369	21.0595	0.357299	3	1130000	1027100	845000	356000	213410	520630	0.01
Zm00001eb397180_P002;Zm00001eb397180_P001	Zm00001eb397180_P002;Zm00001eb397180_P001	Zm00001eb397180_P002;Zm00001eb397180_P001	12	3	62	0	236.37	74	2.55436	0.00353925	29.1622	28.8768	29.2863	29.1084	0.20999	3	26.2793	26.0462	27.3366	26.5541	0.687678	3	61045000	44920000	33106000	6243300	5858500	25316000	0.0236585
Zm00001eb096490_P006;Zm00001eb096390_P001;Zm00001eb096490_P002;Zm00001eb096490_P005;Zm00001eb096490_P004;Zm00001eb096490_P003;Zm00001eb096490_P001;Zm00001eb096400_P003;Zm00001eb096400_P002	Zm00001eb096490_P006;Zm00001eb096390_P001;Zm00001eb096490_P002;Zm00001eb096490_P005;Zm00001eb096490_P004;Zm00001eb096490_P003;Zm00001eb096490_P001;Zm00001eb096400_P003;Zm00001eb096400_P002	Zm00001eb096490_P006;Zm00001eb096390_P001;Zm00001eb096490_P002;Zm00001eb096490_P005;Zm00001eb096490_P004;Zm00001eb096490_P003;Zm00001eb096490_P001;Zm00001eb096400_P003;Zm00001eb096400_P002	4	4	18.2	0	14.835	5	2.52468	0.0434347	24.1256	22.2152	23.5752	23.3053	0.983385	3	20.5717	NaN	20.9895	20.7806	0.295438	2	849230	572320	479090	31603	0	88663	0.102838
Zm00001eb061060_P005;Zm00001eb061060_P003;Zm00001eb061060_P001;Zm00001eb061060_P006;Zm00001eb061060_P004;Zm00001eb061060_P008;Zm00001eb061060_P009;Zm00001eb061060_P002;Zm00001eb061060_P007	Zm00001eb061060_P005;Zm00001eb061060_P003;Zm00001eb061060_P001;Zm00001eb061060_P006;Zm00001eb061060_P004;Zm00001eb061060_P008;Zm00001eb061060_P009;Zm00001eb061060_P002;Zm00001eb061060_P007	Zm00001eb061060_P005;Zm00001eb061060_P003;Zm00001eb061060_P001;Zm00001eb061060_P006;Zm00001eb061060_P004;Zm00001eb061060_P008;Zm00001eb061060_P009;Zm00001eb061060_P002;Zm00001eb061060_P007	12	12	46.5	0	84.16	51	2.51406	0.378399	24.7364	31.3515	23.487	26.5249	4.22632	3	23.0072	23.6492	25.3762	24.0109	1.22522	3	12154000	1246500000	2980200	3841700	6221500	36510000	0.498972
Zm00001eb118920_P001	Zm00001eb118920_P001	Zm00001eb118920_P001	4	2	33.6	0	10.503	11	2.48375	0.000811299	25.0758	24.8075	24.9497	24.9443	0.134222	3	22.6955	21.9376	22.7487	22.4606	0.453697	3	4517700	3487800	2083200	608720	555770	1483600	0.0101017
Zm00001eb334740_P003;Zm00001eb334740_P004;Zm00001eb334740_P001;Zm00001eb334740_P002	Zm00001eb334740_P003;Zm00001eb334740_P004;Zm00001eb334740_P001;Zm00001eb334740_P002	Zm00001eb334740_P003;Zm00001eb334740_P004;Zm00001eb334740_P001;Zm00001eb334740_P002	6	2	20.7	0	9.0902	15	2.47247	0.0030082	24.7781	24.7985	24.397	24.6578	0.226156	3	21.6436	22.0412	22.8713	22.1854	0.626424	3	1566200	1287600	802760	181740	190640	812280	0.0242133
Zm00001eb112590_P002;Zm00001eb112590_P001	Zm00001eb112590_P002;Zm00001eb112590_P001	Zm00001eb112590_P002;Zm00001eb112590_P001	4	2	9.7	0	4.895	6	2.46706	1	23.6064	23.3415	23.2471	23.3983	0.186238	3	20.9313	NaN	NaN	20.9313	NaN	1	441140	355460	201610	32540	0	0	0.986098
Zm00001eb349110_P001;Zm00001eb288340_P001;Zm00001eb288340_P004;Zm00001eb288340_P003;Zm00001eb288340_P002;Zm00001eb145520_P001	Zm00001eb349110_P001;Zm00001eb288340_P001;Zm00001eb288340_P004;Zm00001eb288340_P003;Zm00001eb288340_P002;Zm00001eb145520_P001	Zm00001eb349110_P001;Zm00001eb288340_P001;Zm00001eb288340_P004;Zm00001eb288340_P003;Zm00001eb288340_P002;Zm00001eb145520_P001	2	2	17.9	0	2.7347	5	2.42113	0.00545036	23.5072	22.6205	22.9401	23.0226	0.449078	3	NaN	20.6058	20.5972	20.6015	0.00602734	2	2018300	1137700	564860	0	205150	323110	0.0307222
Zm00001eb149490_P001	Zm00001eb149490_P001	Zm00001eb149490_P001	3	3	29.3	0	13.761	9	2.39927	0.00439603	24.4621	24.3774	23.6581	24.1659	0.441793	3	22.1776	21.1234	21.9988	21.7666	0.564153	3	3709400	3326600	1464200	219380	130690	1104300	0.0246392
Zm00001eb412980_P001	Zm00001eb412980_P001;Zm00001eb415080_P002;Zm00001eb415080_P001	Zm00001eb412980_P001	9	2	17.2	0	12.047	18	2.39139	0.0011663	26.1361	26.0427	26.446	26.2083	0.211126	3	23.8646	23.3408	24.2453	23.8169	0.45413	3	2528500	2204600	1710100	353700	253840	858080	0.0136623
Zm00001eb322580_P004;Zm00001eb322580_P003	Zm00001eb322580_P004;Zm00001eb322580_P003	Zm00001eb322580_P004;Zm00001eb322580_P003	1	1	3.7	0.0034169	1.7009	2	2.38186	0.0311213	20.3582	20.3044	NaN	20.3313	0.0380428	2	17.52	NaN	18.3789	17.9494	0.607345	2	90555	86264	0	12946	0	57452	0.0857194
Zm00001eb052750_P004;Zm00001eb052750_P002;Zm00001eb052750_P001;Zm00001eb052750_P003	Zm00001eb052750_P004;Zm00001eb052750_P002;Zm00001eb052750_P001;Zm00001eb052750_P003	Zm00001eb052750_P004;Zm00001eb052750_P002;Zm00001eb052750_P001;Zm00001eb052750_P003	26	4	40.7	0	31.532	11	2.37341	0.00142519	24.9905	25.116	25.7436	25.2834	0.403487	3	22.5991	22.8674	23.2634	22.91	0.334212	3	1408100	867150	755560	117390	181520	401710	0.0139556
Zm00001eb134600_P001	Zm00001eb134600_P001	Zm00001eb134600_P001	8	7	39.3	0	18.946	27	2.3585	0.00111479	25.8088	25.4939	25.2113	25.5047	0.298876	3	23.1556	22.7557	23.5273	23.1462	0.385909	3	2834900	2350400	1219600	369560	217650	890270	0.014411
Zm00001eb125590_P001	Zm00001eb125590_P001	Zm00001eb125590_P001	2	2	13.5	0	3.6429	2	2.35222	0.00182056	25.4177	24.6265	24.9027	24.9823	0.401544	3	22.8015	22.1928	22.8959	22.6301	0.381625	3	7440100	6407700	5363100	954310	463460	2597800	0.0216604
Zm00001eb076180_P001;Zm00001eb076170_P002;Zm00001eb076170_P001	Zm00001eb076180_P001;Zm00001eb076170_P002;Zm00001eb076170_P001	Zm00001eb076180_P001;Zm00001eb076170_P002;Zm00001eb076170_P001	6	6	24.8	0	20.576	15	2.34229	0.00775499	24.8912	23.5207	24.3255	24.2458	0.688698	3	21.6466	21.6478	22.4162	21.9035	0.443979	3	1764400	659420	848050	159270	180300	529850	0.0396431
Zm00001eb221790_P001;Zm00001eb221790_P004;Zm00001eb221790_P002;Zm00001eb221790_P003	Zm00001eb221790_P001;Zm00001eb221790_P004;Zm00001eb221790_P002;Zm00001eb221790_P003	Zm00001eb221790_P001;Zm00001eb221790_P004;Zm00001eb221790_P002;Zm00001eb221790_P003	10	5	47.4	0	8.4274	15	2.33306	0.0130903	25.6812	25.0667	25.3171	25.355	0.308973	3	22.5351	22.4728	24.0579	23.0219	0.897688	3	4222500	3153700	2074700	365200	386430	2460600	0.0495978
Zm00001eb073400_P001	Zm00001eb073400_P001	Zm00001eb073400_P001	4	4	24.5	0	5.7062	6	2.30962	0.334705	20.3932	27.0408	21.1097	22.8479	3.64881	3	20.4934	20.4541	20.6673	20.5383	0.113488	3	131470	28259000	522220	244570	272160	593430	0.451917
Zm00001eb306930_P002;Zm00001eb306930_P001	Zm00001eb306930_P002;Zm00001eb306930_P001	Zm00001eb306930_P002;Zm00001eb306930_P001	4	4	19.5	0	59.123	23	2.30603	0.00889867	26.8447	26.2135	26.6834	26.5805	0.327945	3	23.7862	23.8726	25.1647	24.2745	0.772178	3	9112400	6439400	5213600	1126500	1300000	6366800	0.0429153
Zm00001eb049610_P002;Zm00001eb049610_P001;Zm00001eb219390_P001	Zm00001eb049610_P002;Zm00001eb049610_P001;Zm00001eb219390_P001	Zm00001eb049610_P002;Zm00001eb049610_P001;Zm00001eb219390_P001	4	4	9.3	0	15.253	6	2.29659	0.0145335	23.8435	25.248	25.5317	24.8744	0.904008	3	22.4195	22.9621	22.3518	22.5778	0.334564	3	700300	2357900	1213000	284940	648790	283730	0.0531146
Zm00001eb038890_P001	Zm00001eb038890_P001	Zm00001eb038890_P001	11	11	33.3	0	22.442	34	2.29606	7.53367e-05	26.8419	26.7983	26.5921	26.7441	0.133475	3	24.3404	24.6757	24.3281	24.4481	0.197221	3	7362400	6466800	3134000	733050	786210	1080000	0
Zm00001eb077860_P002;Zm00001eb077860_P001	Zm00001eb077860_P002;Zm00001eb077860_P001;Zm00001eb384610_P001	Zm00001eb077860_P002;Zm00001eb077860_P001	3	2	9	0	4.9345	13	2.24687	0.00199777	25.04	24.285	24.1041	24.4764	0.496416	3	21.9788	22.3306	22.3792	22.2295	0.218493	3	1543200	1020400	505790	184960	276940	460210	0.0197931
Zm00001eb040310_P001	Zm00001eb040310_P001	Zm00001eb040310_P001	2	1	5.3	0	3.7445	4	2.24087	0.00644446	23.8918	23.0691	23.6386	23.5332	0.421358	3	21.1631	NaN	21.4215	21.2923	0.182715	2	718280	409210	300710	102640	0	236800	0.036931
Zm00001eb217390_P001	Zm00001eb217390_P001	Zm00001eb217390_P001	2	2	8.3	0.00084531	2.2894	3	2.22817	1	21.886	22.1245	22.2874	22.0993	0.201874	3	NaN	NaN	19.8712	19.8712	NaN	1	451840	576230	328600	0	0	217320	0.961872
Zm00001eb032290_P003;Zm00001eb032290_P005;Zm00001eb032290_P002;Zm00001eb032290_P004;Zm00001eb032290_P006;Zm00001eb032290_P001	Zm00001eb032290_P003;Zm00001eb032290_P005;Zm00001eb032290_P002;Zm00001eb032290_P004;Zm00001eb032290_P006;Zm00001eb032290_P001	Zm00001eb032290_P003;Zm00001eb032290_P005;Zm00001eb032290_P002;Zm00001eb032290_P004;Zm00001eb032290_P006;Zm00001eb032290_P001	29	18	51	0	267.58	131	2.19166	0.00474127	29.4921	29.4482	29.4822	29.4742	0.0230189	3	27.0541	26.7587	28.0346	27.2825	0.667902	3	23371000	23935000	12053000	3448200	3192800	12646000	0.02676
Zm00001eb067710_P003;Zm00001eb067710_P002;Zm00001eb067710_P004;Zm00001eb067710_P001	Zm00001eb067710_P003;Zm00001eb067710_P002;Zm00001eb067710_P004;Zm00001eb067710_P001	Zm00001eb067710_P003;Zm00001eb067710_P002;Zm00001eb067710_P004;Zm00001eb067710_P001	33	33	40.4	0	137.44	133	2.18399	0.000445638	29.4007	29.0982	29.2397	29.2462	0.151349	3	26.7094	27.1354	27.342	27.0622	0.322574	3	16489000	13058000	8726300	2209300	3113700	6778900	0.0114286
Zm00001eb060050_P001	Zm00001eb060050_P001;Zm00001eb103660_P001;Zm00001eb161800_P002;Zm00001eb161800_P001;Zm00001eb018130_P001	Zm00001eb060050_P001	22	7	38.5	0	323.31	166	2.18058	0.00692621	30.9762	31.0487	31.3289	31.118	0.186264	3	28.7459	29.7286	28.3376	28.9374	0.715014	3	123250000	124820000	94499000	23652000	50162000	34920000	0.0395823
Zm00001eb045790_P004;Zm00001eb045790_P002;Zm00001eb045790_P003;Zm00001eb045790_P001	Zm00001eb045790_P004;Zm00001eb045790_P002;Zm00001eb045790_P003;Zm00001eb045790_P001	Zm00001eb045790_P004;Zm00001eb045790_P002;Zm00001eb045790_P003;Zm00001eb045790_P001	19	14	60.5	0	131.39	91	2.16978	0.00613589	29.1953	28.8002	29.091	29.0288	0.204729	3	26.7507	26.2392	27.5873	26.8591	0.68054	3	43190000	32026000	23290000	6148600	5760900	23075000	0.0345022
Zm00001eb082560_P002;Zm00001eb082560_P004;Zm00001eb082560_P005;Zm00001eb082560_P003;Zm00001eb082560_P001	Zm00001eb082560_P002;Zm00001eb082560_P004;Zm00001eb082560_P005;Zm00001eb082560_P003;Zm00001eb082560_P001	Zm00001eb082560_P002;Zm00001eb082560_P004;Zm00001eb082560_P005;Zm00001eb082560_P003;Zm00001eb082560_P001	4	3	26.9	0	6.7188	11	2.16572	0.000765302	24.8455	24.9449	24.6802	24.8236	0.133706	3	22.437	22.4356	23.1009	22.6578	0.383715	3	1834000	2011300	1234300	284910	131160	828370	0.0104561
Zm00001eb286210_P003;Zm00001eb286210_P002;Zm00001eb286210_P001;Zm00001eb351100_P003;Zm00001eb351100_P001	Zm00001eb286210_P003;Zm00001eb286210_P002;Zm00001eb286210_P001;Zm00001eb351100_P003;Zm00001eb351100_P001;Zm00001eb351100_P002	Zm00001eb286210_P003;Zm00001eb286210_P002;Zm00001eb286210_P001;Zm00001eb351100_P003;Zm00001eb351100_P001	4	4	12.7	0	5.7764	11	2.16271	1	23.6175	23.4224	23.4576	23.4992	0.103979	3	NaN	NaN	21.3365	21.3365	NaN	1	608930	569690	353780	0	0	116880	0.943757
Zm00001eb218320_P002;Zm00001eb218320_P001	Zm00001eb218320_P002;Zm00001eb218320_P001	Zm00001eb218320_P002;Zm00001eb218320_P001	27	6	41.4	0	85.818	58	2.1576	0.0010545	27.7978	27.6431	27.604	27.6816	0.102479	3	25.1419	25.4438	25.9865	25.524	0.427986	3	7555500	5260700	3501000	761100	1082900	2706600	0.0129444
Zm00001eb168910_P001;Zm00001eb168910_P003;Zm00001eb168910_P002	Zm00001eb168910_P001;Zm00001eb168910_P003;Zm00001eb168910_P002;Zm00001eb345730_P001;Zm00001eb265870_P002;Zm00001eb265870_P001	Zm00001eb168910_P001;Zm00001eb168910_P003;Zm00001eb168910_P002	7	5	16.1	0	15.561	19	2.1495	0.00538992	26.3549	25.8704	25.8182	26.0145	0.295961	3	23.3859	23.6558	24.5533	23.865	0.611198	3	3011500	2391200	1083300	409280	425420	679250	0.0302884
Zm00001eb052640_P001	Zm00001eb052640_P001	Zm00001eb052640_P001	1	1	7	0	2.4827	3	2.1377	1	21.4347	20.7998	21.5039	21.2461	0.388075	3	NaN	NaN	19.1084	19.1084	NaN	1	336060	214000	206880	0	0	114100	1
Zm00001eb187580_P002;Zm00001eb187580_P004;Zm00001eb187580_P001;Zm00001eb187580_P003	Zm00001eb187580_P002;Zm00001eb187580_P004;Zm00001eb187580_P001;Zm00001eb187580_P003	Zm00001eb187580_P002;Zm00001eb187580_P004;Zm00001eb187580_P001;Zm00001eb187580_P003	2	2	7.3	0	3.2442	6	2.12433	0.000611161	22.6586	22.8358	22.7636	22.7527	0.0891157	3	20.3253	20.5257	21.034	20.6283	0.365294	3	352000	390950	226160	49542	118570	173280	0.00833333
Zm00001eb233090_P002;Zm00001eb233090_P001;Zm00001eb207290_P001;Zm00001eb167870_P001	Zm00001eb233090_P002;Zm00001eb233090_P001;Zm00001eb207290_P001;Zm00001eb167870_P001	Zm00001eb233090_P002;Zm00001eb233090_P001;Zm00001eb207290_P001;Zm00001eb167870_P001	1	1	9.4	0	3.742	3	2.08746	0.00246777	22.7245	22.056	22.7992	22.5266	0.409261	3	20.1052	20.788	20.4241	20.4391	0.341662	3	866130	538810	535220	163330	352080	398470	0.0218129
Zm00001eb042520_P001;Zm00001eb042520_P003	Zm00001eb042520_P001;Zm00001eb042520_P003;Zm00001eb042520_P002	Zm00001eb042520_P001;Zm00001eb042520_P003	13	13	44.8	0	43.874	36	2.08485	0.0353398	26.761	26.2231	26.5225	26.5022	0.269544	3	24.0814	23.5002	25.6705	24.4174	1.12349	3	5099800	3879300	3399300	797700	399820	4919800	0.0932811
Zm00001eb036610_P005;Zm00001eb036610_P004;Zm00001eb036610_P002;Zm00001eb036610_P001;Zm00001eb036610_P003;Zm00001eb175180_P002;Zm00001eb175180_P001	Zm00001eb036610_P005;Zm00001eb036610_P004;Zm00001eb036610_P002;Zm00001eb036610_P001;Zm00001eb036610_P003;Zm00001eb175180_P002;Zm00001eb175180_P001	Zm00001eb036610_P005;Zm00001eb036610_P004;Zm00001eb036610_P002;Zm00001eb036610_P001;Zm00001eb036610_P003;Zm00001eb175180_P002;Zm00001eb175180_P001	2	2	12.4	0.00084782	2.3082	5	2.0568	1	22.8179	22.101	22.5238	22.4809	0.360384	3	NaN	NaN	20.4241	20.4241	NaN	1	800550	499810	392260	0	0	149860	1
Zm00001eb268450_P001;Zm00001eb379500_P001	Zm00001eb268450_P001;Zm00001eb379500_P001	Zm00001eb268450_P001;Zm00001eb379500_P001	2	1	14.6	0	8.8455	6	2.03824	0.000415879	24.2601	24.2252	24.0351	24.1735	0.121126	3	22.2066	21.8025	22.3966	22.1352	0.303392	3	2143900	2069300	1076300	484020	419480	1003200	0.0133333
Zm00001eb039400_P002;Zm00001eb039400_P001	Zm00001eb039400_P002;Zm00001eb039400_P001	Zm00001eb039400_P002;Zm00001eb039400_P001	4	4	18.3	0	21.791	9	2.0159	0.00826912	25.3788	25.4834	25.1398	25.334	0.176114	3	23.7558	23.6833	22.5152	23.3181	0.696266	3	5017100	5666000	2932800	1519000	1248900	981400	0.0416446
Zm00001eb054230_P001;Zm00001eb054230_P002;Zm00001eb054250_P001;Zm00001eb054250_P002	Zm00001eb054230_P001;Zm00001eb054230_P002;Zm00001eb054250_P001;Zm00001eb054250_P002;Zm00001eb054240_P001;Zm00001eb054240_P002;Zm00001eb054240_P003	Zm00001eb054230_P001;Zm00001eb054230_P002;Zm00001eb054250_P001;Zm00001eb054250_P002	4	4	10	0	7.4042	10	1.9902	0.0201511	24.3557	23.5939	23.5565	23.8354	0.451008	3	22.2719	20.9174	22.3462	21.8452	0.804291	3	905430	590880	378570	82094	21287	271360	0.0655432
Zm00001eb231490_P001	Zm00001eb231490_P001	Zm00001eb231490_P001	6	6	38	0	18.906	18	1.9792	0.0204448	25.2233	25.2061	25.1384	25.1893	0.04487	3	23.2004	22.295	24.1349	23.2101	0.920019	3	2844800	2768700	1614700	599950	232810	2173200	0.0659383
Zm00001eb266300_P003;Zm00001eb266300_P002;Zm00001eb266300_P001	Zm00001eb266300_P003;Zm00001eb266300_P002;Zm00001eb266300_P001	Zm00001eb266300_P003;Zm00001eb266300_P002;Zm00001eb266300_P001	3	3	7.8	0	5.4397	4	1.95807	1	22.5909	22.3663	21.8602	22.2725	0.374294	3	NaN	NaN	20.3144	20.3144	NaN	1	323120	138060	189720	0	0	51879	0.94876
Zm00001eb413630_P001;Zm00001eb413630_P002	Zm00001eb413630_P001;Zm00001eb413630_P002;Zm00001eb008300_P001;Zm00001eb008280_P001	Zm00001eb413630_P001;Zm00001eb413630_P002	25	25	51.8	0	250.73	84	1.93493	0.00717346	28.1048	28.0912	28.1614	28.1192	0.0372515	3	25.9703	25.6566	26.9258	26.1842	0.661098	3	13468000	12806000	7865300	3085100	2013600	12286000	0.0394375
Zm00001eb197870_P001	Zm00001eb197870_P001	Zm00001eb197870_P001	4	4	13.1	0	3.6856	4	1.9237	0.00726205	22.8799	23.4165	23.9091	23.4018	0.514773	3	21.7817	21.0066	21.6461	21.4781	0.413987	3	624230	611870	460380	170030	52399	330710	0.039751
Zm00001eb013520_P002;Zm00001eb013520_P003;Zm00001eb013520_P004;Zm00001eb013520_P001	Zm00001eb013520_P002;Zm00001eb013520_P003;Zm00001eb013520_P004;Zm00001eb013520_P001	Zm00001eb013520_P002;Zm00001eb013520_P003;Zm00001eb013520_P004;Zm00001eb013520_P001	2	2	7.8	0	3.0778	5	1.91698	0.00910127	23.2996	23.8608	22.4961	23.2188	0.685928	3	21.1373	21.3408	21.4274	21.3019	0.148914	3	918790	985780	250460	189870	405630	562720	0.04272
Zm00001eb145790_P001	Zm00001eb145790_P001	Zm00001eb145790_P001	2	2	5.9	0	4.6545	6	1.90351	1	23.2866	23.0549	22.8904	23.0773	0.199052	3	NaN	NaN	21.1738	21.1738	NaN	1	494720	420110	342670	0	0	82196	0.977253
Zm00001eb026940_P001	Zm00001eb026940_P001	Zm00001eb026940_P001	13	11	46.2	0	185.32	48	1.88858	0.000837722	27.8456	27.6292	28.0351	27.8366	0.203066	3	25.6071	26.0619	26.1751	25.948	0.300611	3	11097000	8627500	7093300	1439000	2644100	5778700	0.0096129
Zm00001eb256150_P001	Zm00001eb256150_P001	Zm00001eb256150_P001	15	15	44.4	0	31.567	49	1.88033	0.00354052	28.1896	27.8012	28.1354	28.042	0.210333	3	26.0679	25.7297	26.6875	26.1617	0.485762	3	23722000	17049000	10179000	4799800	4188000	11275000	0.0235152
Zm00001eb176260_P001;Zm00001eb176260_P002	Zm00001eb176260_P001;Zm00001eb176260_P002;Zm00001eb039630_P001	Zm00001eb176260_P001;Zm00001eb176260_P002	3	3	15	0	11.064	13	1.87679	0.0052632	25.8631	25.2705	25.954	25.6959	0.371187	3	23.7174	23.4211	24.3187	23.8191	0.457359	3	3071300	2084500	3928000	1070900	1108000	3653800	0.0310095
Zm00001eb238800_P002;Zm00001eb238800_P001	Zm00001eb238800_P002;Zm00001eb238800_P001	Zm00001eb238800_P002;Zm00001eb238800_P001	4	4	24.9	0	11.699	10	1.83713	0.000701301	23.998	23.9228	23.6201	23.847	0.200047	3	21.8307	21.877	22.3218	22.0098	0.27116	3	1256000	1030100	571210	118500	141840	618650	0.00898113
Zm00001eb054040_P001;Zm00001eb054040_P002	Zm00001eb054040_P001;Zm00001eb054040_P002	Zm00001eb054040_P001;Zm00001eb054040_P002	34	29	45.5	0	273.46	146	1.83581	0.0036247	29.0669	29.1362	29.2801	29.1611	0.108744	3	27.2123	26.8826	27.8809	27.3252	0.508628	3	13822000	13580000	7993200	3496600	3176100	9180300	0.0229586
Zm00001eb057250_P002;Zm00001eb057250_P010;Zm00001eb057250_P009;Zm00001eb057250_P008;Zm00001eb057250_P007;Zm00001eb057250_P006;Zm00001eb057250_P004;Zm00001eb057250_P001;Zm00001eb057250_P011;Zm00001eb057250_P012;Zm00001eb214870_P003;Zm00001eb214870_P001;Zm00	Zm00001eb057250_P002;Zm00001eb057250_P010;Zm00001eb057250_P009;Zm00001eb057250_P008;Zm00001eb057250_P007;Zm00001eb057250_P006;Zm00001eb057250_P004;Zm00001eb057250_P001;Zm00001eb057250_P011;Zm00001eb057250_P012;Zm00001eb214870_P003;Zm00001eb214870_P001;Zm00001eb214870_P002;Zm00001eb214870_P004;Zm00001eb057250_P005;Zm00001eb057250_P003	Zm00001eb057250_P002;Zm00001eb057250_P010;Zm00001eb057250_P009;Zm00001eb057250_P008;Zm00001eb057250_P007;Zm00001eb057250_P006;Zm00001eb057250_P004;Zm00001eb057250_P001;Zm00001eb057250_P011;Zm00001eb057250_P012;Zm00001eb214870_P003;Zm00001eb214870_P001;Zm00001eb214870_P002	4	4	9.1	0	15.866	11	1.83428	0.00650581	24.3604	23.7708	23.7684	23.9665	0.341082	3	21.9546	21.7384	22.7037	22.1323	0.506577	3	1000200	780570	406570	230660	68463	575130	0.0369402
Zm00001eb320800_P001;Zm00001eb320800_P003;Zm00001eb320800_P002;Zm00001eb320800_P004	Zm00001eb320800_P001;Zm00001eb320800_P003;Zm00001eb320800_P002;Zm00001eb320800_P004	Zm00001eb320800_P001;Zm00001eb320800_P003;Zm00001eb320800_P002;Zm00001eb320800_P004	28	9	64.5	0	86.625	94	1.8299	0.00239951	28.9664	28.5615	28.8506	28.7928	0.208534	3	26.5164	27.0374	27.335	26.9629	0.414336	3	19219000	14707000	11128000	3250200	6237800	11319000	0.0226269
Zm00001eb033030_P001	Zm00001eb033030_P001	Zm00001eb033030_P001	15	14	37	0	58.793	53	1.82805	0.0165777	27.7298	27.2475	27.1146	27.364	0.323731	3	25.0426	25.1913	26.3739	25.5359	0.729513	3	15308000	9871900	4688400	1581600	2015100	9698900	0.0572585
Zm00001eb387030_P001;Zm00001eb387030_P002	Zm00001eb387030_P001;Zm00001eb387030_P002	Zm00001eb387030_P001;Zm00001eb387030_P002	2	2	6.3	0.00083998	2.2436	5	1.82619	0.0150917	23.3188	22.5788	23.36	23.0859	0.439613	3	20.5504	21.4402	21.7884	21.2597	0.638444	3	470580	316930	288010	41780	78185	304690	0.0535939
Zm00001eb063710_P002;Zm00001eb063710_P001	Zm00001eb063710_P002;Zm00001eb063710_P001	Zm00001eb063710_P002;Zm00001eb063710_P001	2	2	32.2	0	3.5089	3	1.8086	0.014318	23.5931	23.2256	24.1578	23.6588	0.469554	3	21.7959	NaN	21.9045	21.8502	0.0768017	2	3257500	2502100	924060	235540	0	1796300	0.053545
Zm00001eb176160_P001	Zm00001eb176160_P001	Zm00001eb176160_P001	5	5	20.8	0	26.097	10	1.79956	1	23.6855	23.1674	23.9041	23.5856	0.378366	3	NaN	NaN	21.7861	21.7861	NaN	1	787440	244280	313410	0	0	279830	0.970064
Zm00001eb283440_P001	Zm00001eb283440_P001	Zm00001eb283440_P001	1	1	12.9	0.00083403	2.1801	5	1.79632	0.00317426	23.3538	23.0641	23.5312	23.3164	0.235829	3	21.1336	21.4423	21.9842	21.5201	0.430593	3	2287800	1850500	1518100	460140	653590	1507600	0.0243896
Zm00001eb360190_P001	Zm00001eb360190_P001	Zm00001eb360190_P001	3	3	47.5	0	8.2913	8	1.78821	0.243134	26.7591	26.0795	24.8502	25.8963	0.967541	3	21.9671	24.3111	26.046	24.1081	2.04699	3	7887000	42836000	14619000	151580	1764500	7640100	0.350466
Zm00001eb304090_P004;Zm00001eb304090_P006;Zm00001eb304090_P005;Zm00001eb304090_P003;Zm00001eb304090_P002;Zm00001eb304090_P001;Zm00001eb268750_P002;Zm00001eb268750_P001	Zm00001eb304090_P004;Zm00001eb304090_P006;Zm00001eb304090_P005;Zm00001eb304090_P003;Zm00001eb304090_P002;Zm00001eb304090_P001;Zm00001eb268750_P002;Zm00001eb268750_P001	Zm00001eb304090_P004;Zm00001eb304090_P006;Zm00001eb304090_P005;Zm00001eb304090_P003;Zm00001eb304090_P002;Zm00001eb304090_P001;Zm00001eb268750_P002;Zm00001eb268750_P001	1	1	4.3	0.0076253	1.4593	5	1.78426	0.0517846	22.5603	22.8651	NaN	22.7127	0.215532	2	20.4576	20.5371	21.7906	20.9284	0.747727	3	1649900	2015200	0	360010	436240	1647800	0.115241
Zm00001eb053790_P002;Zm00001eb053790_P001;Zm00001eb216990_P003;Zm00001eb216990_P002;Zm00001eb216990_P001	Zm00001eb053790_P002;Zm00001eb053790_P001;Zm00001eb216990_P003;Zm00001eb216990_P002;Zm00001eb216990_P001	Zm00001eb053790_P002;Zm00001eb053790_P001;Zm00001eb216990_P003;Zm00001eb216990_P002;Zm00001eb216990_P001	4	4	23.9	0	9.9634	9	1.781	0.0310076	24.1064	23.7285	23.4963	23.7771	0.307918	3	21.4483	21.5122	23.0277	21.9961	0.893984	3	1524400	1096100	698080	382830	197530	1294100	0.085427
Zm00001eb413370_P002;Zm00001eb413370_P001	Zm00001eb413370_P002;Zm00001eb413370_P001	Zm00001eb413370_P002;Zm00001eb413370_P001	1	1	3.8	0.0020653	2.11	2	1.7764	0.0348778	21.4334	21.0513	22.0158	21.5002	0.485677	3	19.294	NaN	20.1535	19.7238	0.607756	2	173540	224620	152460	34249	0	152090	0.0927204
Zm00001eb426510_P002;Zm00001eb426510_P001	Zm00001eb426510_P002;Zm00001eb426510_P001	Zm00001eb426510_P002;Zm00001eb426510_P001	1	1	2.2	0.0089063	1.358	4	1.7634	0.359106	19.1814	21.5817	23.8094	21.5242	2.31453	3	19.2438	21.794	18.2445	19.7608	1.83036	3	53778	144890	390290	36137	285510	26071	0.477639
Zm00001eb279780_P002;Zm00001eb279780_P004;Zm00001eb279780_P003	Zm00001eb279780_P002;Zm00001eb279780_P004;Zm00001eb279780_P003	Zm00001eb279780_P002;Zm00001eb279780_P004;Zm00001eb279780_P003	11	11	37.4	0	60.227	51	1.75579	0.0254233	28.1059	27.8627	27.5262	27.8316	0.291126	3	26.5523	26.5518	25.1234	26.0758	0.824789	3	17651000	13718000	6352500	6082400	6360000	3620900	0.0771644
Zm00001eb355850_P005;Zm00001eb355850_P004;Zm00001eb355850_P003;Zm00001eb355850_P002;Zm00001eb355850_P001	Zm00001eb355850_P005;Zm00001eb355850_P004;Zm00001eb355850_P003;Zm00001eb355850_P002;Zm00001eb355850_P001	Zm00001eb355850_P005;Zm00001eb355850_P004;Zm00001eb355850_P003;Zm00001eb355850_P002;Zm00001eb355850_P001	2	2	9.7	0	3.2125	6	1.75254	0.042684	24.4484	23.3104	23.4814	23.7467	0.613671	3	21.7322	21.3233	22.927	21.9942	0.833355	3	1441200	590820	369880	161560	133040	845880	0.102997
Zm00001eb429430_P002;Zm00001eb429430_P001	Zm00001eb429430_P002;Zm00001eb429430_P001	Zm00001eb429430_P002;Zm00001eb429430_P001	4	1	23.2	0	2.7339	4	1.75003	0.128205	23.9645	NaN	22.6668	23.3157	0.917658	2	21.3157	21.8155	NaN	21.5656	0.35342	2	2495300	0	595580	372890	828780	0	0.214491
Zm00001eb233720_P002;Zm00001eb233720_P001	Zm00001eb233720_P002;Zm00001eb233720_P001	Zm00001eb233720_P002;Zm00001eb233720_P001	8	7	18.7	0	16.05	19	1.73856	0.00113328	25.4296	25.0596	25.3161	25.2684	0.18955	3	23.1759	23.6805	23.7332	23.5299	0.307658	3	1934700	1478700	893690	262740	753580	635420	0.0142162
Zm00001eb002810_P001;Zm00001eb002810_P003;Zm00001eb002810_P002	Zm00001eb002810_P001;Zm00001eb002810_P003;Zm00001eb002810_P002	Zm00001eb002810_P001;Zm00001eb002810_P003;Zm00001eb002810_P002	7	7	37.9	0	14.838	17	1.73294	0.0219778	25.3983	25.3281	25.404	25.3768	0.0422746	3	23.2903	23.056	24.5853	23.6438	0.823668	3	3712900	3609600	2408500	867050	497130	2552900	0.0678556
Zm00001eb000850_P001	Zm00001eb000850_P001	Zm00001eb000850_P001	3	3	23.5	0	7.7913	15	1.72654	0.00692905	25.869	26.3004	26.072	26.0805	0.215807	3	24.6109	23.7292	24.7216	24.3539	0.54384	3	17269000	21245000	10882000	6373300	4066100	12351000	0.039424
Zm00001eb014010_P001	Zm00001eb014010_P001	Zm00001eb014010_P001	9	8	72.5	0	64.738	61	1.71603	0.000292216	28.5762	28.9524	28.9698	28.8328	0.222422	3	27.0309	27.2498	27.0697	27.1168	0.116817	3	51456000	58992000	34526000	11307000	18781000	23762000	0.016
Zm00001eb318400_P002;Zm00001eb318400_P001;Zm00001eb102760_P003;Zm00001eb102760_P002	Zm00001eb318400_P002;Zm00001eb318400_P001;Zm00001eb102760_P003;Zm00001eb102760_P002;Zm00001eb102760_P001	Zm00001eb318400_P002;Zm00001eb318400_P001;Zm00001eb102760_P003;Zm00001eb102760_P002	5	5	33.8	0	22.513	12	1.71082	0.0190558	24.6685	24.0955	24.3337	24.3659	0.287855	3	21.9223	22.673	23.3701	22.6551	0.724075	3	2751300	1584100	1118700	316440	653050	2141500	0.0634587
Zm00001eb023400_P001;Zm00001eb391350_P002	Zm00001eb023400_P001;Zm00001eb391350_P002;Zm00001eb391350_P001	Zm00001eb023400_P001;Zm00001eb391350_P002	6	2	28.5	0.0027237	1.8178	4	1.70878	0.0327	21.8596	23.1298	23.1166	22.702	0.729583	3	20.8341	21.6212	20.5244	20.9932	0.565447	3	209270	808160	315720	67524	175540	192040	0.086662
Zm00001eb067700_P002;Zm00001eb067700_P001;Zm00001eb067700_P004;Zm00001eb067700_P003	Zm00001eb067700_P002;Zm00001eb067700_P001;Zm00001eb067700_P004;Zm00001eb067700_P003	Zm00001eb067700_P002;Zm00001eb067700_P001;Zm00001eb067700_P004;Zm00001eb067700_P003	3	3	10.7	0	4.6596	7	1.70779	1	22.4821	22.3945	23.343	22.7399	0.524153	3	NaN	NaN	21.0321	21.0321	NaN	1	393550	249670	258500	0	0	58102	0.997482
Zm00001eb230510_P001;Zm00001eb208430_P001;Zm00001eb230510_P002	Zm00001eb230510_P001;Zm00001eb208430_P001;Zm00001eb230510_P002	Zm00001eb230510_P001;Zm00001eb208430_P001;Zm00001eb230510_P002	2	2	10	0	2.7726	5	1.70709	0.000184447	22.7804	23.1624	22.9522	22.965	0.191301	3	21.3839	21.1653	21.2245	21.2579	0.113083	3	487790	872520	427430	196040	186030	282490	0.0149474
Zm00001eb257670_P001	Zm00001eb257670_P001	Zm00001eb257670_P001	2	2	25	0	5.4788	4	1.68903	0.00168947	24.6281	24.3092	24.8044	24.5806	0.251034	3	22.619	22.8452	23.2105	22.8916	0.298439	3	3021500	4384800	3679700	343500	498380	1090900	0.0214902
Zm00001eb119920_P003	Zm00001eb119920_P003	Zm00001eb119920_P003	1	1	5.7	0	10.489	6	1.68772	0.0113564	22.2325	23.2443	22.5491	22.6753	0.517563	3	20.8661	21.442	20.6546	20.9875	0.40755	3	340950	696890	235030	76630	131000	120240	0.0434793
Zm00001eb174010_P002;Zm00001eb174010_P003;Zm00001eb174010_P001	Zm00001eb174010_P002;Zm00001eb174010_P003;Zm00001eb174010_P001	Zm00001eb174010_P002;Zm00001eb174010_P003;Zm00001eb174010_P001	5	1	39.5	0	47.444	19	1.6743	0.0129936	24.9956	25.0854	25.1014	25.0608	0.0570098	3	23.0372	22.9551	24.1673	23.3865	0.677424	3	3745100	3342200	2563200	376730	783950	1731400	0.0495126
Zm00001eb418440_P002;Zm00001eb418440_P001	Zm00001eb418440_P002;Zm00001eb418440_P001	Zm00001eb418440_P002;Zm00001eb418440_P001	19	19	34.8	0	67.581	55	1.65735	0.000116101	26.9284	26.8976	26.8849	26.9036	0.0223552	3	25.0326	25.3079	25.3984	25.2463	0.190494	3	4019100	3520700	2135300	788180	932660	2381600	0
Zm00001eb361370_P001	Zm00001eb361370_P001	Zm00001eb361370_P001	2	2	11.9	0.0020016	1.9507	3	1.65353	0.0216693	21.7909	21.5298	NaN	21.6604	0.184661	2	19.7966	NaN	20.217	20.0068	0.297255	2	192210	256190	0	49512	0	139280	0.0672239
Zm00001eb335790_P001;Zm00001eb335790_P002	Zm00001eb335790_P001;Zm00001eb335790_P002	Zm00001eb335790_P001;Zm00001eb335790_P002	2	2	10.7	0	17.514	5	1.64597	0.00824705	24.3732	23.8727	24.5307	24.2588	0.343568	3	NaN	22.5315	22.6942	22.6129	0.115068	2	1551200	1084200	1015100	0	529710	2073700	0.0415915
Zm00001eb412960_P001;Zm00001eb412970_P001	Zm00001eb412960_P001;Zm00001eb412970_P001;Zm00001eb412990_P001	Zm00001eb412960_P001;Zm00001eb412970_P001	9	2	17.4	0.0008558	2.3632	2	1.61362	1	21.6328	22.7868	21.5337	21.9844	0.696609	3	NaN	NaN	20.3708	20.3708	NaN	1	150270	159460	67784	0	0	67998	0.922222
Zm00001eb433860_P001	Zm00001eb433860_P001	Zm00001eb433860_P001	8	1	24.9	0	7.0486	5	1.61294	0.0898211	22.2275	23.8387	22.7032	22.9231	0.827775	3	21.8158	21.8913	20.2234	21.3102	0.941925	3	562460	1187200	462700	148270	179180	70079	0.170521
Zm00001eb041850_P001	Zm00001eb041850_P001	Zm00001eb041850_P001	3	3	22.8	0	4.5179	6	1.60901	0.0225452	23.6656	23.0626	23.5551	23.4277	0.321041	3	22.3861	22.0363	21.0338	21.8187	0.701938	3	1554200	857010	638070	344520	463800	316500	0.0700756
Zm00001eb202760_P001;Zm00001eb332040_P002;Zm00001eb332040_P001;Zm00001eb103720_P001;Zm00001eb103720_P002	Zm00001eb202760_P001;Zm00001eb332040_P002;Zm00001eb332040_P001;Zm00001eb103720_P001;Zm00001eb103720_P002	Zm00001eb202760_P001;Zm00001eb332040_P002;Zm00001eb332040_P001;Zm00001eb103720_P001;Zm00001eb103720_P002	3	3	14.5	0	13.094	10	1.60845	0.0277121	24.3266	23.4359	24.0857	23.9494	0.460693	3	21.8436	22.06	23.1192	22.3409	0.682626	3	2005300	1115500	1010700	185450	534050	759440	0.0804837
Zm00001eb434270_P001	Zm00001eb434270_P001	Zm00001eb434270_P001	4	2	11.7	0	7.568	7	1.60402	0.0300633	24.0716	22.7523	24.0568	23.6269	0.757491	3	21.8672	21.756	22.4454	22.0229	0.370103	3	886510	521860	394660	141440	141390	526560	0.0838976
Zm00001eb016320_P001	Zm00001eb016320_P001	Zm00001eb016320_P001	3	3	9.9	0	3.9629	4	1.59721	0.00406519	22.4055	22.1824	22.6904	22.4261	0.254622	3	20.7466	20.9112	NaN	20.8289	0.11643	2	421310	140170	193060	93615	127410	0	0.0235307
Zm00001eb296460_P001;Zm00001eb296460_P002	Zm00001eb296460_P001;Zm00001eb296460_P002;Zm00001eb384610_P002	Zm00001eb296460_P001;Zm00001eb296460_P002	10	5	29.4	0	32.865	23	1.59592	0.003038	24.6029	24.7825	25.1855	24.857	0.298357	3	22.9674	23.2287	23.587	23.261	0.311081	3	1747800	784750	966990	420750	396310	1200800	0.0238947
Zm00001eb050220_P001;Zm00001eb050220_P002;Zm00001eb050220_P005;Zm00001eb050220_P003;Zm00001eb218530_P004;Zm00001eb218530_P002	Zm00001eb050220_P001;Zm00001eb050220_P002;Zm00001eb050220_P005;Zm00001eb050220_P003;Zm00001eb218530_P004;Zm00001eb218530_P002	Zm00001eb050220_P001;Zm00001eb050220_P002;Zm00001eb050220_P005;Zm00001eb050220_P003;Zm00001eb218530_P004;Zm00001eb218530_P002	2	2	11.3	0	4.7243	4	1.59199	0.0765321	23.6509	23.0311	21.6275	22.7698	1.03666	3	21.5774	20.584	21.3721	21.1778	0.524429	3	659980	459110	149800	159450	28826	327530	0.150552
Zm00001eb006530_P001	Zm00001eb006530_P001	Zm00001eb006530_P001	9	9	27.6	0	13.573	21	1.58722	0.000875685	25.6988	25.6213	26.156	25.8254	0.28895	3	24.2319	24.1336	24.349	24.2382	0.107847	3	4035800	5227200	3176100	997380	1148900	2467900	0.0147937
Zm00001eb286040_P003;Zm00001eb286040_P002;Zm00001eb286040_P001	Zm00001eb286040_P003;Zm00001eb286040_P002;Zm00001eb286040_P001	Zm00001eb286040_P003;Zm00001eb286040_P002;Zm00001eb286040_P001	1	1	1.9	0.0044693	1.636	3	1.58093	1	20.8326	20.3875	21.0559	20.7587	0.340259	3	NaN	19.1777	NaN	19.1777	NaN	1	86635	62927	59345	0	29570	0	0.944113
Zm00001eb425720_P001;Zm00001eb425720_P003	Zm00001eb425720_P001;Zm00001eb425720_P003;Zm00001eb078530_P006	Zm00001eb425720_P001;Zm00001eb425720_P003	3	3	21.5	0	14.26	12	1.5809	0.0992692	26.477	26.4868	26.2251	26.3963	0.148316	3	25.1611	25.8787	23.4064	24.8154	1.27189	3	17595000	18796000	9406400	10298000	14965000	4670700	0.180076
Zm00001eb282430_P001;Zm00001eb282430_P002;Zm00001eb282410_P001	Zm00001eb282430_P001;Zm00001eb282430_P002;Zm00001eb282410_P001	Zm00001eb282430_P001;Zm00001eb282430_P002;Zm00001eb282410_P001	3	3	12	0.0020408	2.0386	4	1.5795	0.011304	23.9822	24.4112	23.9163	24.1033	0.26874	3	22.1673	22.2421	23.162	22.5238	0.553944	3	1736700	840930	728780	57661	73357	705380	0.0437381
Zm00001eb377790_P001	Zm00001eb377790_P001	Zm00001eb377790_P001	2	2	10.2	0.00084353	2.2805	6	1.57855	0.00194537	24.3683	24.3971	24.6568	24.4741	0.158916	3	22.7122	22.6827	23.2917	22.8955	0.343373	3	2399800	2372400	1503500	720300	863890	1880400	0.0203186
Zm00001eb185240_P002;Zm00001eb185240_P001	Zm00001eb185240_P002;Zm00001eb185240_P001	Zm00001eb185240_P002;Zm00001eb185240_P001	10	6	19.5	0	49.053	46	1.57497	0.00103491	27.3641	26.8538	26.9183	27.0454	0.277893	3	25.3662	25.3929	25.6522	25.4704	0.158009	3	7661400	5340500	3181700	1529900	1795800	3664500	0.0133143
Zm00001eb256970_P002;Zm00001eb256970_P001;Zm00001eb256970_P003	Zm00001eb256970_P002;Zm00001eb256970_P001;Zm00001eb256970_P003	Zm00001eb256970_P002;Zm00001eb256970_P001;Zm00001eb256970_P003	2	2	10.9	0	8.1597	3	1.56347	1	22.25	22.6809	21.4998	22.1436	0.597691	3	NaN	20.5801	NaN	20.5801	NaN	1	374110	188420	207380	0	48299	0	0.951282
Zm00001eb373150_P001	Zm00001eb373150_P001	Zm00001eb373150_P001	3	3	29.1	0	12.337	7	1.56135	0.00924105	25.2138	24.5749	24.8213	24.87	0.322216	3	22.9499	23.1283	23.8477	23.3086	0.475263	3	4331000	2821800	1394800	1004100	949770	3267700	0.04299
Zm00001eb002960_P002;Zm00001eb002960_P003;Zm00001eb002960_P004;Zm00001eb002960_P001	Zm00001eb002960_P002;Zm00001eb002960_P003;Zm00001eb002960_P004;Zm00001eb002960_P001	Zm00001eb002960_P002;Zm00001eb002960_P003;Zm00001eb002960_P004;Zm00001eb002960_P001	15	3	20.4	0	19.572	28	1.56091	0.019286	26.0541	25.2305	25.2712	25.5186	0.464219	3	23.4076	23.9746	24.4909	23.9577	0.541885	3	1516300	1159200	492730	239680	429300	949530	0.0628198
Zm00001eb047310_P003;Zm00001eb047310_P004;Zm00001eb222690_P005;Zm00001eb047310_P002;Zm00001eb222690_P004;Zm00001eb222690_P003;Zm00001eb222690_P002;Zm00001eb047310_P005;Zm00001eb047310_P001;Zm00001eb222690_P001	Zm00001eb047310_P003;Zm00001eb047310_P004;Zm00001eb222690_P005;Zm00001eb047310_P002;Zm00001eb222690_P004;Zm00001eb222690_P003;Zm00001eb222690_P002;Zm00001eb047310_P005;Zm00001eb047310_P001;Zm00001eb222690_P001;Zm00001eb390760_P002;Zm00001eb390760_P001;Zm00001eb403170_P002;Zm00001eb403170_P001;Zm00001eb403170_P003	Zm00001eb047310_P003;Zm00001eb047310_P004;Zm00001eb222690_P005;Zm00001eb047310_P002;Zm00001eb222690_P004;Zm00001eb222690_P003;Zm00001eb222690_P002;Zm00001eb047310_P005;Zm00001eb047310_P001;Zm00001eb222690_P001	4	4	13.7	0	12.367	11	1.5608	0.00902425	23.4767	24.095	23.0617	23.5445	0.519963	3	22.2513	21.8196	21.8801	21.9837	0.233784	3	1074700	1590500	464210	391310	272660	647940	0.0428956
Zm00001eb268360_P001	Zm00001eb268360_P001	Zm00001eb268360_P001	4	2	45.8	0	81.799	26	1.55654	0.048069	29.1917	28.5262	29.433	29.0503	0.469648	3	27.2074	26.8399	28.4338	27.4937	0.83465	3	265170000	160610000	141820000	49459000	44189000	131130000	0.111592
Zm00001eb023820_P002;Zm00001eb023820_P001	Zm00001eb023820_P002;Zm00001eb023820_P001	Zm00001eb023820_P002;Zm00001eb023820_P001	4	4	23.5	0	10.757	6	1.55377	0.00197661	23.9172	24.1224	23.7144	23.918	0.204014	3	22.6767	22.0498	22.3661	22.3642	0.31346	3	2038300	2111600	791390	626770	600310	1491500	0.0201404
Zm00001eb369210_P002;Zm00001eb369210_P001	Zm00001eb369210_P002;Zm00001eb369210_P001	Zm00001eb369210_P002;Zm00001eb369210_P001	4	0	17.7	0	11.876	14	1.54554	0.00324209	25.3522	24.8303	24.723	24.9685	0.336628	3	23.2146	23.3411	23.7131	23.4229	0.259151	3	2867400	2115600	1194000	406680	484380	1065700	0.0242323
Zm00001eb032690_P002;Zm00001eb032690_P004;Zm00001eb032690_P003;Zm00001eb032690_P001	Zm00001eb032690_P002;Zm00001eb032690_P004;Zm00001eb032690_P003;Zm00001eb032690_P001	Zm00001eb032690_P002;Zm00001eb032690_P004;Zm00001eb032690_P003;Zm00001eb032690_P001	6	3	41	0	46.804	44	1.54285	0.0008361	27.8994	27.5869	27.5729	27.6864	0.184576	3	26.1787	25.8963	26.3556	26.1435	0.231675	3	42890000	35239000	22158000	12744000	13062000	26630000	0.00977049
Zm00001eb181260_P001	Zm00001eb181260_P001	Zm00001eb181260_P001	7	2	39.8	0	11.706	13	1.54111	0.00119992	25.6337	25.5683	25.7926	25.6649	0.115331	3	23.7728	24.307	24.2914	24.1238	0.304015	3	9039800	8228700	5563100	1687000	2821500	5052700	0.0134872
Zm00001eb233100_P002;Zm00001eb233100_P001;Zm00001eb233100_P003	Zm00001eb233100_P002;Zm00001eb233100_P001;Zm00001eb233100_P003	Zm00001eb233100_P002;Zm00001eb233100_P001;Zm00001eb233100_P003	3	3	24.7	0	5.2678	9	1.53959	0.0163184	23.6216	24.4125	24.3012	24.1118	0.428087	3	22.8644	22.8736	21.9786	22.5722	0.514092	3	2606400	4047900	2138500	1395300	993300	1098100	0.0576593
Zm00001eb228620_P001	Zm00001eb228620_P001;Zm00001eb271910_P001	Zm00001eb228620_P001	5	5	22.3	0	10.904	26	1.53424	0.00136858	26.3412	26.661	26.0717	26.358	0.295004	3	25.0072	24.7292	24.7348	24.8237	0.158919	3	8677900	10447000	3567800	3012400	3101700	4486300	0.0133176
Zm00001eb005960_P002;Zm00001eb005960_P003;Zm00001eb401790_P001;Zm00001eb005960_P001	Zm00001eb005960_P002;Zm00001eb005960_P003;Zm00001eb401790_P001;Zm00001eb005960_P001	Zm00001eb005960_P002;Zm00001eb005960_P003;Zm00001eb401790_P001;Zm00001eb005960_P001	5	5	41.1	0	10.802	12	1.52593	0.00044921	23.9744	23.7743	23.69	23.8129	0.146073	3	22.3263	22.068	22.4666	22.287	0.202228	3	1437700	1233300	755430	429120	429510	832140	0.0111111
Zm00001eb373030_P001;Zm00001eb373050_P001;Zm00001eb356160_P001	Zm00001eb373030_P001;Zm00001eb373050_P001;Zm00001eb356160_P001	Zm00001eb373030_P001;Zm00001eb373050_P001;Zm00001eb356160_P001	1	1	2.7	0.0027132	1.8066	3	1.51624	1	21.7614	22.0664	22.0613	21.963	0.174608	3	NaN	NaN	20.4468	20.4468	NaN	1	172430	210630	124550	0	0	118040	0.93044
Zm00001eb299760_P001;Zm00001eb299760_P002	Zm00001eb299760_P001;Zm00001eb299760_P002	Zm00001eb299760_P001;Zm00001eb299760_P002	8	5	41.5	0	22.687	18	1.50683	0.00754864	26.9316	26.6495	26.7667	26.7826	0.141693	3	25.077	24.902	25.8484	25.2758	0.503571	3	7550500	8414000	5390200	2340700	2283500	6629100	0.0396364
Zm00001eb177440_P003;Zm00001eb177440_P001;Zm00001eb177440_P002	Zm00001eb177440_P003;Zm00001eb177440_P001;Zm00001eb177440_P002	Zm00001eb177440_P003;Zm00001eb177440_P001;Zm00001eb177440_P002	3	3	10.2	0	2.6137	4	1.49795	1	22.9357	22.2233	22.4894	22.5495	0.359987	3	NaN	NaN	21.0515	21.0515	NaN	1	413130	179950	214410	0	0	179770	0.969689
Zm00001eb074350_P001;Zm00001eb186820_P004;Zm00001eb186820_P002;Zm00001eb186820_P003;Zm00001eb186820_P001	Zm00001eb074350_P001;Zm00001eb186820_P004;Zm00001eb186820_P002;Zm00001eb186820_P003;Zm00001eb186820_P001	Zm00001eb074350_P001;Zm00001eb186820_P004;Zm00001eb186820_P002;Zm00001eb186820_P003;Zm00001eb186820_P001	4	1	23.2	0	17.926	10	1.49342	0.00177413	25.542	25.425	24.9016	25.2895	0.341007	3	23.8714	23.7201	23.7968	23.7961	0.075707	3	4691600	7046200	3832400	2844200	1680800	4787400	0.0208762
Zm00001eb336890_P001	Zm00001eb336890_P001	Zm00001eb336890_P001	3	3	5	0	4.0158	5	1.48984	0.0033796	21.3366	21.3738	NaN	21.3552	0.0262767	2	19.6452	19.8407	20.1102	19.8654	0.233466	3	44912	45568	0	39936	60160	118400	0.024557
Zm00001eb377870_P002;Zm00001eb377870_P001;Zm00001eb377870_P005;Zm00001eb377870_P004;Zm00001eb377870_P003;Zm00001eb377870_P007;Zm00001eb377870_P006	Zm00001eb377870_P002;Zm00001eb377870_P001;Zm00001eb377870_P005;Zm00001eb377870_P004;Zm00001eb377870_P003;Zm00001eb377870_P007;Zm00001eb377870_P006;Zm00001eb270050_P001;Zm00001eb421480_P001;Zm00001eb185280_P001	Zm00001eb377870_P002;Zm00001eb377870_P001;Zm00001eb377870_P005;Zm00001eb377870_P004;Zm00001eb377870_P003;Zm00001eb377870_P007;Zm00001eb377870_P006	13	11	44.7	0	64.654	58	1.48939	0.00157471	28.4374	28.2705	28.3322	28.3467	0.0843871	3	26.4803	27.0316	27.06	26.8573	0.326828	3	15391000	15494000	8348800	3392300	5219200	9908300	0.0188163
Zm00001eb124410_P001	Zm00001eb124410_P001	Zm00001eb124410_P001	8	4	47.8	0	17.202	14	1.47619	0.00313939	24.4221	23.9954	24.0233	24.1469	0.238734	3	22.4374	22.5345	23.0403	22.6708	0.323741	3	1718000	1121700	651840	219680	236640	1760200	0.024549
Zm00001eb317910_P001;Zm00001eb102550_P001;Zm00001eb102550_P002	Zm00001eb317910_P001;Zm00001eb102550_P001;Zm00001eb102550_P002	Zm00001eb317910_P001;Zm00001eb102550_P001;Zm00001eb102550_P002	5	2	16.8	0	12.766	17	1.47064	7.96606e-05	25.0831	25.155	24.9156	25.0512	0.122825	3	23.6137	23.6536	23.4745	23.5806	0.0940545	3	3429800	3152000	1413700	639320	1092700	1758800	0
Zm00001eb271480_P001;Zm00001eb271480_P002;Zm00001eb271480_P003	Zm00001eb271480_P001;Zm00001eb271480_P002;Zm00001eb271480_P003	Zm00001eb271480_P001;Zm00001eb271480_P002;Zm00001eb271480_P003	6	6	33.3	0	39.85	13	1.45889	0.00218988	25.1444	25.3795	25.5786	25.3675	0.217369	3	23.581	24.0229	24.122	23.9086	0.288074	3	3970700	3693300	2138900	1389500	2001400	2034000	0.0215806
Zm00001eb267030_P001;Zm00001eb267030_P004;Zm00001eb267030_P003;Zm00001eb267030_P002	Zm00001eb267030_P001;Zm00001eb267030_P004;Zm00001eb267030_P003;Zm00001eb267030_P002	Zm00001eb267030_P001;Zm00001eb267030_P004;Zm00001eb267030_P003;Zm00001eb267030_P002	1	1	18.6	0	11.86	4	1.45547	0.0887756	23.2447	21.6879	22.4349	22.4558	0.778642	3	20.8976	21.1032	NaN	21.0004	0.145383	2	2584500	868620	865080	530230	735330	0	0.169607
Zm00001eb159850_P004;Zm00001eb159850_P003	Zm00001eb159850_P004;Zm00001eb159850_P003	Zm00001eb159850_P004;Zm00001eb159850_P003	5	1	23.8	0.0020251	2.0147	8	1.44751	0.0041864	22.1966	22.2126	22.1888	22.1993	0.0121239	3	20.2595	21.0024	20.9935	20.7518	0.426382	3	662580	596770	398010	96554	329760	525410	0.023694
Zm00001eb354140_P002;Zm00001eb354140_P003;Zm00001eb354140_P001	Zm00001eb354140_P002;Zm00001eb354140_P003;Zm00001eb354140_P001	Zm00001eb354140_P002;Zm00001eb354140_P003;Zm00001eb354140_P001	2	2	17.1	0	16.677	4	1.44248	0.00017949	23.3525	23.4646	23.4794	23.4322	0.0694191	3	22.0371	NaN	21.9423	21.9897	0.0670357	2	751670	840360	468310	299830	0	494760	0.0157778
Zm00001eb131360_P002;Zm00001eb131360_P001	Zm00001eb131360_P002;Zm00001eb131360_P001	Zm00001eb131360_P002;Zm00001eb131360_P001	6	5	22.6	0	45.081	15	1.43929	0.00150866	24.7638	24.9898	25.0893	24.9476	0.166806	3	23.7591	23.5533	23.2125	23.5083	0.276038	3	1548800	1691200	1148200	522340	404610	572620	0.0181895
Zm00001eb184510_P002;Zm00001eb246870_P001;Zm00001eb184510_P001	Zm00001eb184510_P002;Zm00001eb246870_P001;Zm00001eb184510_P001	Zm00001eb184510_P002;Zm00001eb246870_P001;Zm00001eb184510_P001	2	2	3.4	0	2.7028	5	1.43438	0.0130534	23.5537	23.6193	23.4735	23.5488	0.0730444	3	21.5327	22.1207	22.6899	22.1144	0.578601	3	874430	851840	485180	162930	415860	883930	0.0500111
Zm00001eb126080_P001	Zm00001eb126080_P001;Zm00001eb188850_P001;Zm00001eb085480_P001;Zm00001eb010390_P002	Zm00001eb126080_P001	5	1	13.4	0.00083682	2.1983	3	1.42941	0.0388988	22.9872	21.8437	22.4472	22.4261	0.57205	3	20.4739	20.8881	21.6279	20.9966	0.584621	3	456280	291940	184140	78012	131200	302830	0.0974125
Zm00001eb194780_P002;Zm00001eb254060_P005;Zm00001eb194780_P001	Zm00001eb194780_P002;Zm00001eb254060_P005;Zm00001eb194780_P001	Zm00001eb194780_P002;Zm00001eb254060_P005;Zm00001eb194780_P001	4	4	17.2	0	15.238	11	1.42706	0.0165207	24.0721	24.2675	23.4156	23.9184	0.446275	3	22.0755	22.4573	22.9412	22.4913	0.433846	3	952810	1103400	335480	142390	233610	693960	0.0573985
Zm00001eb409930_P001;Zm00001eb409930_P002	Zm00001eb409930_P001;Zm00001eb409930_P002	Zm00001eb409930_P001;Zm00001eb409930_P002	2	2	7.6	0.002061	2.0973	3	1.42464	0.193972	22.5446	19.921	19.8585	20.7747	1.5331	3	19.5539	19.5991	18.8972	19.3501	0.392867	3	286460	42228	22978	24060	29376	17588	0.290356
Zm00001eb144930_P001;Zm00001eb144930_P002	Zm00001eb144930_P001;Zm00001eb144930_P002	Zm00001eb144930_P001;Zm00001eb144930_P002	30	22	40.2	0	131.13	107	1.40755	0.00164718	28.316	28.8166	28.5828	28.5718	0.250481	3	27.3935	27.0045	27.0946	27.1642	0.203641	3	8068700	11014000	5368000	4084700	3768100	6055900	0.0205545
Zm00001eb020680_P001	Zm00001eb020680_P001	Zm00001eb020680_P001	1	1	5	0	3.419	2	1.40643	0.0795839	23.0706	21.6871	22.0174	22.2584	0.722549	3	20.8544	NaN	20.8494	20.8519	0.00355787	2	631050	270590	226370	127270	0	195040	0.155134
Zm00001eb096070_P001	Zm00001eb096070_P001;Zm00001eb096070_P002	Zm00001eb096070_P001	9	9	25.7	0	20.681	22	1.40299	0.0110059	25.7647	25.7246	26.0094	25.8329	0.154136	3	23.8364	24.6455	24.8077	24.4299	0.520301	3	2715600	1741300	1517000	595570	898810	2332500	0.0429102
Zm00001eb379570_P002;Zm00001eb379570_P001	Zm00001eb379570_P002;Zm00001eb379570_P001	Zm00001eb379570_P002;Zm00001eb379570_P001	4	2	45.8	0	35.863	15	1.40175	0.0292895	26.935	27.0178	27.2856	27.0794	0.183281	3	25.2882	25.2509	26.494	25.6777	0.707216	3	46107000	50385000	28441000	13157000	15250000	69447000	0.0828848
Zm00001eb325230_P002;Zm00001eb107490_P001;Zm00001eb325230_P001	Zm00001eb325230_P002;Zm00001eb107490_P001;Zm00001eb325230_P001	Zm00001eb325230_P002;Zm00001eb107490_P001;Zm00001eb325230_P001	13	1	36.2	0	47.324	13	1.39898	0.00565702	28.5019	28.6478	27.9357	28.3618	0.376134	3	26.6909	27.0379	27.1597	26.9628	0.243277	3	20975000	21501000	8229100	5480700	7888600	12966000	0.0334
Zm00001eb290400_P001;Zm00001eb110270_P001	Zm00001eb290400_P001;Zm00001eb110270_P001;Zm00001eb329030_P001	Zm00001eb290400_P001;Zm00001eb110270_P001	3	3	41.8	0	3.3005	3	1.39845	0.124332	24.0964	22.4709	21.8698	22.8124	1.15189	3	21.8796	20.9186	21.4435	21.4139	0.481172	3	3254500	1213900	353660	635760	173300	896610	0.210987
Zm00001eb165060_P001;Zm00001eb165060_P007;Zm00001eb165060_P004;Zm00001eb165060_P005;Zm00001eb165060_P006;Zm00001eb165060_P003;Zm00001eb166260_P001;Zm00001eb165060_P002;Zm00001eb166260_P002;Zm00001eb166260_P003;Zm00001eb166260_P004;Zm00001eb166260_P005	Zm00001eb165060_P001;Zm00001eb165060_P007;Zm00001eb165060_P004;Zm00001eb165060_P005;Zm00001eb165060_P006;Zm00001eb165060_P003;Zm00001eb166260_P001;Zm00001eb165060_P002;Zm00001eb166260_P002;Zm00001eb166260_P003;Zm00001eb166260_P004;Zm00001eb166260_P005;Zm00001eb115220_P003;Zm00001eb115220_P001;Zm00001eb115220_P002;Zm00001eb115220_P004	Zm00001eb165060_P001;Zm00001eb165060_P007;Zm00001eb165060_P004;Zm00001eb165060_P005;Zm00001eb165060_P006;Zm00001eb165060_P003;Zm00001eb166260_P001;Zm00001eb165060_P002;Zm00001eb166260_P002;Zm00001eb166260_P003;Zm00001eb166260_P004;Zm00001eb166260_P005	7	7	24.8	0	24.65	29	1.39189	0.0436555	25.3607	26.2592	24.9636	25.5278	0.663795	3	23.6976	24.0367	24.6735	24.1359	0.495461	3	3176500	7795400	1482500	845710	1535700	2686200	0.103662
Zm00001eb338990_P001	Zm00001eb338990_P001	Zm00001eb338990_P001	7	1	19.8	0	4.3625	2	1.38781	0.00632954	21.6229	21.3146	21.941	21.6262	0.313213	3	20.0359	20.6249	20.0543	20.2384	0.334863	3	92078	121310	67358	30420	64363	56344	0.0358079
Zm00001eb212840_P002;Zm00001eb212840_P003;Zm00001eb212840_P001	Zm00001eb212840_P002;Zm00001eb212840_P003;Zm00001eb212840_P001;Zm00001eb212840_P004	Zm00001eb212840_P002;Zm00001eb212840_P003;Zm00001eb212840_P001	7	5	30	0	49.492	33	1.37908	0.568924	23.4836	30.3109	23.916	25.9035	3.82308	3	24.3759	24.1321	25.0653	24.5244	0.483979	3	3032600	495540000	3385900	8018600	7505700	25197000	0.702361
Zm00001eb023420_P001	Zm00001eb023420_P001	Zm00001eb023420_P001	6	2	25.5	0	14.215	23	1.36862	0.0235194	24.8854	24.9374	24.9665	24.9298	0.0410563	3	23.0402	24.3088	23.3344	23.5611	0.664019	3	1911200	2019400	1502500	422230	1453300	1270000	0.0732149
Zm00001eb417240_P003;Zm00001eb417240_P002	Zm00001eb417240_P003;Zm00001eb417240_P002	Zm00001eb417240_P003;Zm00001eb417240_P002	2	2	8.9	0	3.1365	6	1.36378	0.00183885	23.0541	22.9673	22.7072	22.9095	0.180502	3	21.7326	21.2403	21.6643	21.5458	0.266692	3	474820	582960	295510	288180	91626	413630	0.0214579
Zm00001eb045320_P002;Zm00001eb045320_P001	Zm00001eb045320_P002;Zm00001eb045320_P001	Zm00001eb045320_P002;Zm00001eb045320_P001	1	1	9.5	0.0020687	2.118	1	1.35952	0.215174	22.7471	20.7407	20.7358	21.4079	1.15981	3	19.9469	NaN	20.1498	20.0484	0.143449	2	993020	453090	267040	142890	0	343900	0.31649
Zm00001eb283530_P003;Zm00001eb283530_P002;Zm00001eb283530_P001	Zm00001eb283530_P003;Zm00001eb283530_P002;Zm00001eb283530_P001	Zm00001eb283530_P003;Zm00001eb283530_P002;Zm00001eb283530_P001	3	3	7	0	5.1881	6	1.35403	1	22.0478	22.7427	21.8132	22.2012	0.48338	3	20.8472	NaN	NaN	20.8472	NaN	1	114440	433330	160910	31030	0	0	0.945895
Zm00001eb391060_P002;Zm00001eb391060_P001	Zm00001eb391060_P002;Zm00001eb391060_P001	Zm00001eb391060_P002;Zm00001eb391060_P001	5	1	14.4	0.002381	1.9102	3	1.34959	0.00686609	20.4531	20.2382	20.2219	20.3044	0.129061	3	19.1935	NaN	18.716	18.9548	0.337636	2	67620	57609	33802	31599	0	36928	0.039561
Zm00001eb309110_P001;Zm00001eb309110_P002	Zm00001eb309110_P001;Zm00001eb309110_P002	Zm00001eb309110_P001;Zm00001eb309110_P002	3	3	9.3	0	3.9855	3	1.34855	0.0306806	21.8789	22.2578	22.8115	22.3161	0.469055	3	21.5882	20.6491	20.6652	20.9675	0.537625	3	348980	265720	240370	200060	89813	35500	0.0839204
Zm00001eb294160_P002;Zm00001eb294160_P001;Zm00001eb294160_P003;Zm00001eb294160_P005;Zm00001eb294160_P004	Zm00001eb294160_P002;Zm00001eb294160_P001;Zm00001eb294160_P003;Zm00001eb294160_P005;Zm00001eb294160_P004	Zm00001eb294160_P002;Zm00001eb294160_P001;Zm00001eb294160_P003;Zm00001eb294160_P005;Zm00001eb294160_P004	2	2	5	0	3.6212	4	1.34755	1	21.8188	21.4439	21.5629	21.6085	0.191588	3	NaN	NaN	20.261	20.261	NaN	1	153280	125470	107000	0	0	38107	0.941983
Zm00001eb410040_P001	Zm00001eb410040_P001	Zm00001eb410040_P001	6	6	34.2	0	25.409	28	1.34326	0.00162146	26.0869	25.5759	26.0143	25.8924	0.276441	3	24.5486	24.6824	24.4164	24.5491	0.133047	3	8210300	5997900	4897800	2867600	3555500	4968600	0.0196
Zm00001eb332050_P002;Zm00001eb332050_P001	Zm00001eb332050_P002;Zm00001eb332050_P001	Zm00001eb332050_P002;Zm00001eb332050_P001	1	1	5.5	0.0027069	1.7905	2	1.33867	1	NaN	22.5775	22.0379	22.3077	0.381567	2	NaN	NaN	20.969	20.969	NaN	1	0	550320	224660	0	0	310780	0.93356
Zm00001eb423420_P002;Zm00001eb423420_P001	Zm00001eb423420_P002;Zm00001eb423420_P001	Zm00001eb423420_P002;Zm00001eb423420_P001	1	1	4.4	0.0044978	1.6624	6	1.33628	0.111587	21.3557	23.2643	22.53	22.3833	0.962684	3	20.9387	21.6996	20.5028	21.047	0.605733	3	124500	462180	164860	87389	169830	117380	0.193681
Zm00001eb174420_P001	Zm00001eb174420_P001	Zm00001eb174420_P001	1	1	7.1	0	3.0076	9	1.32974	0.00782722	25.7038	25.0735	25.3184	25.3652	0.317781	3	23.7382	23.96	24.4083	24.0355	0.341395	3	6479900	4139200	2910800	1554800	2079300	4495100	0.0396618
Zm00001eb394920_P005;Zm00001eb394920_P003;Zm00001eb394920_P002;Zm00001eb394920_P001;Zm00001eb394920_P004;Zm00001eb394920_P006	Zm00001eb394920_P005;Zm00001eb394920_P003;Zm00001eb394920_P002;Zm00001eb394920_P001;Zm00001eb394920_P004;Zm00001eb394920_P006;Zm00001eb130650_P003;Zm00001eb130650_P004;Zm00001eb130650_P002;Zm00001eb130650_P006;Zm00001eb130650_P007;Zm00001eb130650_P001;Zm00001eb130650_P005	Zm00001eb394920_P005;Zm00001eb394920_P003;Zm00001eb394920_P002;Zm00001eb394920_P001;Zm00001eb394920_P004;Zm00001eb394920_P006	3	3	20.5	0	8.5567	7	1.32928	0.0093806	23.7145	24.2668	24.3923	24.1245	0.360601	3	22.507	23.16	22.7188	22.7953	0.333171	3	1168700	1659800	727940	473700	830780	1011800	0.0428066
Zm00001eb201940_P001	Zm00001eb201940_P001	Zm00001eb201940_P001	1	1	2.9	0.0098696	1.3153	1	1.32803	1	21.5096	22.6667	21.5362	21.9042	0.660507	3	20.5762	NaN	NaN	20.5762	NaN	1	125400	183170	76339	32216	0	0	0.964835
Zm00001eb403050_P001;Zm00001eb004030_P001	Zm00001eb403050_P001;Zm00001eb004030_P001	Zm00001eb403050_P001;Zm00001eb004030_P001	8	8	46.8	0	21.837	22	1.32665	0.00058663	25.5963	25.2117	25.4489	25.419	0.194074	3	23.9856	24.0575	24.2339	24.0923	0.127744	3	4001800	2913500	2117900	1148300	966570	2958500	0.00851064
Zm00001eb381870_P002;Zm00001eb381870_P001	Zm00001eb381870_P002;Zm00001eb381870_P001	Zm00001eb381870_P002;Zm00001eb381870_P001	3	3	10.7	0	2.6088	5	1.32627	0.00266539	22.0544	22.0744	22.4295	22.1861	0.211021	3	21.0704	20.9589	20.5501	20.8598	0.273947	3	258010	257290	167740	155790	153550	262990	0.0225655
Zm00001eb206090_P002;Zm00001eb206090_P001	Zm00001eb206090_P002;Zm00001eb206090_P001	Zm00001eb206090_P002;Zm00001eb206090_P001	7	4	18.9	0	11.473	15	1.32611	0.0490129	24.8117	25.0826	24.8946	24.9296	0.138825	3	23.286	23.0007	24.5238	23.6035	0.809689	3	1964200	1826900	800680	339580	319340	2045600	0.11258
Zm00001eb136110_P002;Zm00001eb136110_P001;Zm00001eb136110_P003;Zm00001eb136110_P004	Zm00001eb136110_P002;Zm00001eb136110_P001;Zm00001eb136110_P003;Zm00001eb136110_P004	Zm00001eb136110_P002;Zm00001eb136110_P001;Zm00001eb136110_P003;Zm00001eb136110_P004	2	2	4.8	0.0016584	2.1351	3	1.3213	0.0184864	21.6056	22.0876	21.7609	21.818	0.246024	3	20.6851	20.9206	19.8845	20.4967	0.54312	3	146330	142260	72967	28219	40231	138440	0.0621402
Zm00001eb284320_P004;Zm00001eb284320_P002;Zm00001eb284320_P001	Zm00001eb284320_P004;Zm00001eb284320_P002;Zm00001eb284320_P001	Zm00001eb284320_P004;Zm00001eb284320_P002;Zm00001eb284320_P001	3	3	9.8	0	4.7396	3	1.31733	1	21.8388	NaN	20.7302	21.2845	0.783873	2	NaN	NaN	19.9672	19.9672	NaN	1	277620	0	36965	0	0	77677	0.945181
Zm00001eb085050_P001;Zm00001eb085050_P002	Zm00001eb085050_P001;Zm00001eb085050_P002	Zm00001eb085050_P001;Zm00001eb085050_P002	1	1	7.5	0	2.8527	4	1.3167	0.287096	21.5961	20.1333	21.0399	20.9231	0.738347	3	20.7581	NaN	18.4548	19.6064	1.62871	2	281890	101120	112490	147780	0	54398	0.400281
Zm00001eb117670_P001	Zm00001eb117670_P001	Zm00001eb117670_P001	11	8	50	0	48.18	57	1.31467	0.019773	27.6215	27.6875	27.6722	27.6604	0.034551	3	25.994	25.9993	27.0438	26.3457	0.6046	3	14162000	14248000	8935700	5407200	6246000	17068000	0.0646174
Zm00001eb230070_P001	Zm00001eb230070_P001;Zm00001eb305890_P001;Zm00001eb168650_P001;Zm00001eb301980_P001;Zm00001eb141640_P001;Zm00001eb141640_P002;Zm00001eb185890_P001	Zm00001eb230070_P001	13	6	31.3	0	10.681	14	1.31326	0.0360648	24.8638	24.2018	24.5803	24.5486	0.332145	3	22.5645	23.8691	23.2726	23.2354	0.653088	3	1171900	716540	584230	222280	693070	488790	0.0934924
Zm00001eb077840_P001	Zm00001eb077840_P001	Zm00001eb077840_P001	2	2	30.6	0	2.4936	3	1.29933	0.0182473	21.2352	22.1335	22.0176	21.7954	0.488666	3	20.792	20.5394	20.1568	20.4961	0.319796	3	773450	861720	423370	564240	137670	477400	0.0610892
Zm00001eb340450_P004;Zm00001eb340450_P003;Zm00001eb340450_P002;Zm00001eb340450_P001;Zm00001eb130870_P002;Zm00001eb130870_P001	Zm00001eb340450_P004;Zm00001eb340450_P003;Zm00001eb340450_P002;Zm00001eb340450_P001;Zm00001eb130870_P002;Zm00001eb130870_P001	Zm00001eb340450_P004;Zm00001eb340450_P003;Zm00001eb340450_P002;Zm00001eb340450_P001;Zm00001eb130870_P002;Zm00001eb130870_P001	13	3	50.3	0	31.17	22	1.29514	0.0159505	24.2641	24.7133	24.7467	24.5747	0.269493	3	22.7928	23.274	23.772	23.2796	0.489665	3	1680900	2296300	1064100	315470	498720	1619000	0.056398
Zm00001eb352350_P001;Zm00001eb291340_P001;Zm00001eb128040_P001	Zm00001eb352350_P001;Zm00001eb291340_P001;Zm00001eb128040_P001	Zm00001eb352350_P001;Zm00001eb291340_P001;Zm00001eb128040_P001	6	1	45.6	0	55.326	29	1.28193	0.0135095	28.1722	27.7264	27.6986	27.8657	0.265752	3	26.9469	26.7304	26.074	26.5838	0.454535	3	31572000	26660000	14539000	16392000	19273000	14913000	0.0510518
Zm00001eb144240_P002;Zm00001eb144240_P001	Zm00001eb144240_P002;Zm00001eb144240_P001	Zm00001eb144240_P002;Zm00001eb144240_P001	20	4	63.7	0	224.34	87	1.27998	0.000426598	29.2992	29.1508	28.9628	29.1376	0.168619	3	27.7201	27.9219	27.9308	27.8576	0.119197	3	33972000	27113000	12965000	10760000	14863000	22284000	0.0121212
Zm00001eb172230_P002;Zm00001eb415630_P001;Zm00001eb172230_P001;Zm00001eb172230_P003;Zm00001eb415630_P002	Zm00001eb172230_P002;Zm00001eb415630_P001;Zm00001eb172230_P001;Zm00001eb172230_P003;Zm00001eb415630_P002	Zm00001eb172230_P002;Zm00001eb415630_P001;Zm00001eb172230_P001;Zm00001eb172230_P003;Zm00001eb415630_P002	2	2	2.5	0.0065789	1.5053	3	1.2791	0.0117298	22.255	21.959	21.6477	21.9539	0.303682	3	20.7366	21.0426	20.2453	20.6748	0.402235	3	151940	122060	74928	83259	32610	46855	0.0460706
Zm00001eb103890_P002;Zm00001eb103890_P001	Zm00001eb103890_P002;Zm00001eb103890_P001	Zm00001eb103890_P002;Zm00001eb103890_P001	2	1	8.3	0.0020259	2.0158	2	1.27494	0.027976	21.0471	21.1621	20.3735	20.8609	0.42602	3	19.5511	19.6208	NaN	19.586	0.0492275	2	233330	249870	123680	84008	103570	0	0.0806348
Zm00001eb214330_P001	Zm00001eb214330_P001	Zm00001eb214330_P001	1	1	11.7	0.0027387	1.8492	3	1.26756	0.0351707	21.3382	22.4038	22.5809	22.1077	0.672214	3	21.0204	20.8749	20.625	20.8401	0.199993	3	274570	479740	318000	234700	237890	307060	0.0932055
Zm00001eb033440_P001	Zm00001eb033440_P001	Zm00001eb033440_P001	1	1	6.2	0	3.8657	2	1.26229	0.335018	19.8956	NaN	21.8796	20.8876	1.40288	2	19.77	NaN	19.4807	19.6253	0.204518	2	460520	0	698890	362570	0	441160	0.452233
Zm00001eb144960_P003;Zm00001eb144960_P002;Zm00001eb144960_P001;Zm00001eb144960_P004	Zm00001eb144960_P003;Zm00001eb144960_P002;Zm00001eb144960_P001;Zm00001eb144960_P004	Zm00001eb144960_P003;Zm00001eb144960_P002;Zm00001eb144960_P001;Zm00001eb144960_P004	30	23	42.6	0	155.78	94	1.25845	0.00847358	28.3918	28.1534	28.6163	28.3872	0.231478	3	27.4214	26.6891	27.2756	27.1287	0.387614	3	6725500	5921200	4823100	3559300	1861800	6038500	0.0418969
Zm00001eb066020_P001	Zm00001eb066020_P001	Zm00001eb066020_P001	8	2	34.1	0	32.27	31	1.25758	0.00902492	26.1556	26.6409	26.254	26.3501	0.256536	3	25.388	25.2271	24.6625	25.0926	0.381047	3	5109000	8655900	4152800	3184900	3575200	4532600	0.0427517
Zm00001eb190500_P001	Zm00001eb190500_P001	Zm00001eb190500_P001	3	3	12.3	0	17.968	10	1.25728	0.036743	23.3823	23.2674	22.156	22.9353	0.677266	3	21.4982	21.6442	21.8914	21.678	0.198765	3	953270	726060	276790	45241	59380	216290	0.0940896
Zm00001eb376020_P003;Zm00001eb376020_P002;Zm00001eb376020_P004;Zm00001eb376020_P001	Zm00001eb376020_P003;Zm00001eb376020_P002;Zm00001eb376020_P004;Zm00001eb376020_P001	Zm00001eb376020_P003;Zm00001eb376020_P002;Zm00001eb376020_P004;Zm00001eb376020_P001	6	3	9.6	0	11.726	12	1.2417	1.28972e-05	24.0369	24.0753	23.9801	24.0308	0.0479088	3	22.86	22.7262	22.781	22.7891	0.0672278	3	511810	512050	319830	107010	103930	459170	0
Zm00001eb347070_P001	Zm00001eb347070_P001;Zm00001eb347070_P002	Zm00001eb347070_P001	3	3	9.1	0.0023613	1.8688	3	1.23987	0.0321308	22.9733	22.0967	22.5388	22.5363	0.438268	3	NaN	21.308	21.2848	21.2964	0.0163584	2	336420	236510	151240	0	36115	198450	0.0865979
Zm00001eb085500_P003;Zm00001eb085500_P002;Zm00001eb085500_P004;Zm00001eb085500_P001	Zm00001eb085500_P003;Zm00001eb085500_P002;Zm00001eb085500_P004;Zm00001eb085500_P001	Zm00001eb085500_P003;Zm00001eb085500_P002;Zm00001eb085500_P004;Zm00001eb085500_P001	5	5	34.1	0	19.82	14	1.23824	0.0306949	24.1633	24.0144	23.9928	24.0569	0.09282	3	22.9603	22.1109	23.3847	22.8186	0.648609	3	1314900	1036600	803000	278290	275320	1342200	0.083769
Zm00001eb292830_P001;Zm00001eb292830_P002	Zm00001eb292830_P001;Zm00001eb292830_P002	Zm00001eb292830_P001;Zm00001eb292830_P002	1	1	1.9	0.0062157	1.5066	4	1.23495	0.0736269	NaN	25.246	24.5487	24.8974	0.493013	2	24.0239	23.877	23.0863	23.6624	0.50431	3	0	1134700	415290	461020	477530	437330	0.146386
Zm00001eb365200_P001	Zm00001eb365200_P001	Zm00001eb365200_P001	19	3	62.5	0	9.0934	8	1.2336	0.0108017	24.7809	25.0358	24.4283	24.7484	0.305041	3	23.1502	23.8773	23.5168	23.5148	0.363518	3	1325700	1737600	752230	537190	659150	666060	0.042614
Zm00001eb376670_P005;Zm00001eb376670_P004;Zm00001eb376670_P003;Zm00001eb376670_P002;Zm00001eb376670_P001	Zm00001eb376670_P005;Zm00001eb376670_P004;Zm00001eb376670_P003;Zm00001eb376670_P002;Zm00001eb376670_P001	Zm00001eb376670_P005;Zm00001eb376670_P004;Zm00001eb376670_P003;Zm00001eb376670_P002;Zm00001eb376670_P001	2	2	14.6	0	3.6911	4	1.22576	0.062063	23.8584	22.3493	23.0278	23.0785	0.755825	3	21.5131	21.8635	22.1817	21.8528	0.334438	3	1011000	485960	626450	60344	278200	551700	0.130182
Zm00001eb389420_P002;Zm00001eb389420_P001	Zm00001eb389420_P002;Zm00001eb389420_P001	Zm00001eb389420_P002;Zm00001eb389420_P001	5	4	12.4	0	33.557	15	1.22451	0.00232388	24.3059	23.8366	23.862	24.0015	0.263916	3	22.7144	22.957	22.6596	22.777	0.158295	3	756190	573830	316120	173740	302550	409950	0.0229697
Zm00001eb302330_P001	Zm00001eb302330_P001	Zm00001eb302330_P001	3	3	7.6	0	5.4844	5	1.22312	1	22.8587	22.8951	22.6027	22.7855	0.159361	3	NaN	21.5623	NaN	21.5623	NaN	1	308350	295850	174560	0	46011	0	0.940569
Zm00001eb272660_P001;Zm00001eb227460_P001;Zm00001eb272660_P002;Zm00001eb227460_P003;Zm00001eb227460_P002	Zm00001eb272660_P001;Zm00001eb227460_P001;Zm00001eb272660_P002;Zm00001eb227460_P003;Zm00001eb227460_P002;Zm00001eb406280_P001;Zm00001eb095470_P001	Zm00001eb272660_P001;Zm00001eb227460_P001;Zm00001eb272660_P002;Zm00001eb227460_P003;Zm00001eb227460_P002	5	4	27.9	0	12.041	14	1.22178	0.00682462	24.9592	24.7106	24.3729	24.6809	0.294272	3	23.7492	23.4565	23.1717	23.4591	0.288747	3	3946100	2948500	1877600	674840	833180	737940	0.0393115
Zm00001eb006410_P001	Zm00001eb006410_P001	Zm00001eb006410_P001	4	4	14.3	0	9.2932	17	1.20528	0.0147407	24.2691	23.8416	24.7374	24.2827	0.448056	3	23.0194	23.3406	22.8723	23.0774	0.239442	3	1917100	1413400	1280500	590550	501650	861880	0.0538653
Zm00001eb142220_P001	Zm00001eb142220_P001	Zm00001eb142220_P001	9	9	41.6	0	26.013	39	1.20518	0.00134848	26.9301	26.7067	26.858	26.8316	0.113994	3	25.5072	25.4738	25.8984	25.6265	0.236117	3	10801000	8124400	6346300	3663100	4181600	9195300	0.0136386
Zm00001eb229930_P001;Zm00001eb229930_P002;Zm00001eb209550_P001	Zm00001eb229930_P001;Zm00001eb229930_P002;Zm00001eb209550_P001;Zm00001eb358790_P001;Zm00001eb301370_P001;Zm00001eb301610_P001;Zm00001eb395140_P001	Zm00001eb229930_P001;Zm00001eb229930_P002;Zm00001eb209550_P001	20	18	36.2	0	68.292	71	1.20287	0.000769084	27.3591	27.0653	27.1221	27.1821	0.155845	3	26.1381	25.8112	25.9885	25.9793	0.163639	3	6635200	5194400	2956700	2660400	2572400	3950500	0.0102759
Zm00001eb001650_P003;Zm00001eb001650_P002;Zm00001eb001650_P001;Zm00001eb001650_P005;Zm00001eb001650_P004	Zm00001eb001650_P003;Zm00001eb001650_P002;Zm00001eb001650_P001;Zm00001eb001650_P005;Zm00001eb001650_P004	Zm00001eb001650_P003;Zm00001eb001650_P002;Zm00001eb001650_P001;Zm00001eb001650_P005;Zm00001eb001650_P004	2	2	8.8	0	3.7019	6	1.20201	0.00731568	22.3028	22.3016	22.4415	22.3487	0.0803943	3	21.1255	20.7519	21.5625	21.1467	0.405734	3	174460	328250	217760	156040	129590	357810	0.039444
Zm00001eb407860_P001	Zm00001eb407860_P001	Zm00001eb407860_P001	1	1	2	0.0034208	1.7168	2	1.19726	1	22.0751	22.3305	22.3823	22.2627	0.16451	3	NaN	NaN	21.0654	21.0654	NaN	1	150050	196890	121190	0	0	141060	0.923241
Zm00001eb387780_P001	Zm00001eb387780_P001;Zm00001eb303330_P001	Zm00001eb387780_P001	7	7	43.8	0	79.311	25	1.19463	0.0104954	26.8104	26.5929	26.4786	26.6273	0.168581	3	25.347	25.0587	25.8924	25.4327	0.423415	3	9986700	7847400	3938600	2824900	3044600	7880800	0.043375
Zm00001eb369310_P002;Zm00001eb369310_P001	Zm00001eb369310_P002;Zm00001eb369310_P001	Zm00001eb369310_P002;Zm00001eb369310_P001	22	1	48.2	0	2.9514	5	1.19371	0.000102053	24.1388	24.002	24.2534	24.1314	0.125853	3	22.9006	22.988	22.9245	22.9377	0.0451309	3	938610	844130	596250	372880	454310	688800	0
Zm00001eb302140_P001;Zm00001eb302140_P002	Zm00001eb302140_P001;Zm00001eb302140_P002	Zm00001eb302140_P001;Zm00001eb302140_P002	3	3	27	0	5.3053	8	1.19345	0.0400892	23.273	24.1134	24.1805	23.8556	0.505689	3	22.2108	22.6282	23.1475	22.6622	0.469291	3	1031800	2185700	1256300	480790	493320	1520300	0.0987528
Zm00001eb287080_P001;Zm00001eb287080_P002	Zm00001eb287080_P001;Zm00001eb287080_P002	Zm00001eb287080_P001;Zm00001eb287080_P002	5	5	20.6	0	56.279	27	1.19066	0.00677059	25.4027	26.0642	25.8112	25.7594	0.333771	3	24.5892	24.3372	24.7798	24.5687	0.222039	3	2696900	4707100	2547100	1527400	1740600	3084000	0.03865
Zm00001eb143000_P002;Zm00001eb143000_P001	Zm00001eb143000_P002;Zm00001eb143000_P001	Zm00001eb143000_P002;Zm00001eb143000_P001	6	2	34.6	0	15.405	9	1.18827	0.0367671	23.9476	25.2195	24.8992	24.6888	0.661552	3	23.4154	23.497	23.5891	23.5005	0.086875	3	2430400	5051500	2407500	1649700	1991800	2378800	0.0939338
Zm00001eb242690_P001	Zm00001eb242690_P001	Zm00001eb242690_P001	2	2	23.9	0	3.4886	4	1.18607	0.0430646	23.3809	NaN	23.5708	23.4758	0.134305	2	21.7871	22.3895	22.6928	22.2898	0.460993	3	2876600	0	2136100	893100	1313200	3040000	0.102715
Zm00001eb335870_P002;Zm00001eb335870_P001	Zm00001eb335870_P002;Zm00001eb335870_P001	Zm00001eb335870_P002;Zm00001eb335870_P001	6	2	32.4	0	6.3557	5	1.18603	0.036967	24.0678	23.3879	23.6798	23.7118	0.341083	3	22.4166	22.0148	23.1459	22.5258	0.573408	3	1553800	974420	540650	258350	50417	960720	0.0942149
Zm00001eb366700_P001	Zm00001eb366700_P001	Zm00001eb366700_P001	3	1	7.1	0.0095272	1.3173	1	1.18117	0.0760386	21.4696	20.2951	NaN	20.8823	0.830447	2	19.6651	19.8081	19.6304	19.7012	0.0941875	3	106550	82367	0	32594	45573	56434	0.150397
Zm00001eb122860_P007;Zm00001eb122860_P004;Zm00001eb122860_P010;Zm00001eb122860_P009;Zm00001eb122860_P008;Zm00001eb122860_P006;Zm00001eb122860_P003;Zm00001eb122860_P001;Zm00001eb122860_P005;Zm00001eb122860_P002	Zm00001eb122860_P007;Zm00001eb122860_P004;Zm00001eb122860_P010;Zm00001eb122860_P009;Zm00001eb122860_P008;Zm00001eb122860_P006;Zm00001eb122860_P003;Zm00001eb122860_P001;Zm00001eb122860_P005;Zm00001eb122860_P002;Zm00001eb283150_P002;Zm00001eb283150_P001;Zm00001eb304640_P001	Zm00001eb122860_P007;Zm00001eb122860_P004;Zm00001eb122860_P010;Zm00001eb122860_P009;Zm00001eb122860_P008;Zm00001eb122860_P006;Zm00001eb122860_P003;Zm00001eb122860_P001;Zm00001eb122860_P005;Zm00001eb122860_P002	8	2	16.6	0	15.216	14	1.17893	0.0236934	25.5082	24.8428	24.6917	25.0142	0.434424	3	23.6865	24.2627	23.5567	23.8353	0.375787	3	1314800	817150	382140	260270	476290	544620	0.0742798
Zm00001eb243010_P001	Zm00001eb243010_P001	Zm00001eb243010_P001	6	2	42.3	0	96.769	24	1.17781	0.114004	26.7821	26.3461	25.3388	26.1556	0.740245	3	24.3619	24.8484	25.7233	24.9778	0.689869	3	8346200	6204600	1812100	1666600	1968900	6128800	0.195315
Zm00001eb147170_P002;Zm00001eb147170_P001	Zm00001eb147170_P002;Zm00001eb147170_P001	Zm00001eb147170_P002;Zm00001eb147170_P001	7	3	36.1	0	16.748	34	1.17273	0.00010906	26.9243	26.6761	26.7376	26.7794	0.129258	3	25.6385	25.5713	25.6102	25.6066	0.0337053	3	15961000	11523000	7313400	4319500	5038900	8202300	0
Zm00001eb105900_P001;Zm00001eb105900_P003;Zm00001eb105900_P002	Zm00001eb105900_P001;Zm00001eb105900_P003;Zm00001eb105900_P002	Zm00001eb105900_P001;Zm00001eb105900_P003;Zm00001eb105900_P002	1	1	2.7	0	3.4145	2	1.17148	0.0717484	22.1475	22.8726	21.776	22.2654	0.55774	3	21.2339	20.9539	NaN	21.0939	0.198001	2	197320	322520	124620	113280	97101	0	0.143089
Zm00001eb218560_P001;Zm00001eb218560_P002;Zm00001eb218560_P004;Zm00001eb218560_P003	Zm00001eb218560_P001;Zm00001eb218560_P002;Zm00001eb218560_P004;Zm00001eb218560_P003	Zm00001eb218560_P001;Zm00001eb218560_P002;Zm00001eb218560_P004;Zm00001eb218560_P003	13	4	36.6	0	5.8682	10	1.16979	0.014863	24.1215	24.0952	24.3316	24.1828	0.129584	3	22.8562	23.5486	22.6341	23.013	0.476988	3	1070800	909150	336540	504700	985530	756180	0.0537261
Zm00001eb347050_P001	Zm00001eb347050_P001	Zm00001eb347050_P001	4	1	14.6	0.002683	1.7434	5	1.16934	0.218725	21.7207	21.0577	22.2815	21.6867	0.612601	3	21.3224	NaN	19.7123	20.5173	1.13845	2	194100	121210	168000	138010	0	82146	0.320613
Zm00001eb238670_P001;Zm00001eb204600_P001;Zm00001eb238670_P002	Zm00001eb238670_P001;Zm00001eb204600_P001;Zm00001eb238670_P002	Zm00001eb238670_P001;Zm00001eb204600_P001;Zm00001eb238670_P002	18	10	24.4	0	24.177	27	1.1671	0.0215757	26.1459	26.0373	26.2151	26.1328	0.0896078	3	24.3815	25.0552	25.4603	24.9657	0.544964	3	1476500	1497700	986330	418780	708430	1622900	0.0669379
Zm00001eb146730_P001	Zm00001eb146730_P001	Zm00001eb146730_P001	3	3	37.8	0	20.684	10	1.16508	0.00405024	23.5051	23.6483	23.6005	23.5846	0.0729417	3	22.6639	22.0411	22.5536	22.4195	0.332326	3	3105500	3588900	1913600	1617600	1345400	2840500	0.0230787
Zm00001eb185030_P003;Zm00001eb185030_P002;Zm00001eb185030_P001;Zm00001eb247500_P006;Zm00001eb247500_P003;Zm00001eb247500_P002;Zm00001eb247500_P001	Zm00001eb185030_P003;Zm00001eb185030_P002;Zm00001eb185030_P001;Zm00001eb247500_P006;Zm00001eb247500_P003;Zm00001eb247500_P002;Zm00001eb247500_P001;Zm00001eb247500_P007;Zm00001eb247500_P005;Zm00001eb247500_P004;Zm00001eb277730_P001;Zm00001eb283930_P001	Zm00001eb185030_P003;Zm00001eb185030_P002;Zm00001eb185030_P001;Zm00001eb247500_P006;Zm00001eb247500_P003;Zm00001eb247500_P002;Zm00001eb247500_P001	7	7	17.1	0	24.349	23	1.1629	0.00148266	26.5191	26.2176	26.1557	26.2974	0.194417	3	24.9397	25.2001	25.2639	25.1345	0.171721	3	3446200	2613700	1385500	947620	1725100	2466900	0.018383
Zm00001eb301210_P001	Zm00001eb301210_P001	Zm00001eb301210_P001	1	1	4.7	0.0016577	2.133	5	1.16204	0.0438036	24.2051	23.6337	23.5565	23.7984	0.354294	3	22.1331	22.4833	23.2928	22.6364	0.594818	3	2063700	1373200	772440	459960	672410	1867100	0.103717
Zm00001eb009160_P004;Zm00001eb009160_P003;Zm00001eb009160_P002;Zm00001eb009160_P001	Zm00001eb009160_P004;Zm00001eb009160_P003;Zm00001eb009160_P002;Zm00001eb009160_P001	Zm00001eb009160_P004;Zm00001eb009160_P003;Zm00001eb009160_P002;Zm00001eb009160_P001	3	3	3.8	0	6.0614	9	1.16044	0.00374358	23.3999	23.3366	23.4037	23.3801	0.0376739	3	22.0015	22.5987	22.0587	22.2196	0.329532	3	275440	260110	152660	76095	127120	143500	0.0241647
Zm00001eb010590_P002;Zm00001eb010590_P001;Zm00001eb398660_P003;Zm00001eb398660_P004;Zm00001eb398660_P002;Zm00001eb398660_P001	Zm00001eb010590_P002;Zm00001eb010590_P001;Zm00001eb398660_P003;Zm00001eb398660_P004;Zm00001eb398660_P002;Zm00001eb398660_P001	Zm00001eb010590_P002;Zm00001eb010590_P001;Zm00001eb398660_P003;Zm00001eb398660_P004;Zm00001eb398660_P002;Zm00001eb398660_P001	3	3	13.9	0	3.8547	6	1.15971	0.0305856	22.5816	22.9471	22.6817	22.7368	0.188859	3	22.2159	21.4422	21.0733	21.5771	0.583134	3	858840	868300	245820	571560	339130	389090	0.0840725
Zm00001eb301430_P002;Zm00001eb301430_P001;Zm00001eb116920_P001	Zm00001eb301430_P002;Zm00001eb301430_P001;Zm00001eb116920_P001	Zm00001eb301430_P002;Zm00001eb301430_P001;Zm00001eb116920_P001	3	3	5.2	0	7.0098	8	1.15716	0.0174256	22.3881	22.9571	22.2355	22.5269	0.380266	3	21.2784	21.7504	21.0805	21.3698	0.344158	3	186790	278890	100400	93898	117440	78667	0.0590784
Zm00001eb325420_P001;Zm00001eb107590_P001	Zm00001eb325420_P001;Zm00001eb107590_P001;Zm00001eb325420_P002;Zm00001eb107590_P002	Zm00001eb325420_P001;Zm00001eb107590_P001	5	5	23.9	0	20.016	23	1.1533	0.00240649	25.5753	25.2689	25.3031	25.3824	0.167912	3	24.1586	24.4961	24.0327	24.2291	0.239591	3	5084600	4509300	2981600	1890400	2775900	3504300	0.0224593
Zm00001eb414460_P001;Zm00001eb414460_P002	Zm00001eb414460_P001;Zm00001eb414460_P002	Zm00001eb414460_P001;Zm00001eb414460_P002	3	3	11.2	0	22.257	6	1.15283	0.0276561	21.9376	21.5686	22.2149	21.907	0.324258	3	20.2833	20.713	21.2662	20.7542	0.492761	3	238140	284590	166550	42238	42509	151690	0.0804077
Zm00001eb314620_P001;Zm00001eb314620_P002;Zm00001eb100620_P001	Zm00001eb314620_P001;Zm00001eb314620_P002;Zm00001eb100620_P001	Zm00001eb314620_P001;Zm00001eb314620_P002;Zm00001eb100620_P001	4	4	12.6	0	4.9786	5	1.14996	0.0391476	22.0822	22.2772	21.4435	21.9343	0.436089	3	20.8376	NaN	20.7311	20.7843	0.075337	2	168480	168390	31770	82275	0	502000	0.0975208
Zm00001eb285290_P003;Zm00001eb276520_P002;Zm00001eb016600_P001;Zm00001eb016600_P003;Zm00001eb090410_P001;Zm00001eb211090_P002;Zm00001eb016600_P004;Zm00001eb276520_P001;Zm00001eb016600_P002;Zm00001eb211090_P003;Zm00001eb211090_P001	Zm00001eb285290_P003;Zm00001eb276520_P002;Zm00001eb016600_P001;Zm00001eb016600_P003;Zm00001eb090410_P001;Zm00001eb211090_P002;Zm00001eb016600_P004;Zm00001eb276520_P001;Zm00001eb016600_P002;Zm00001eb211090_P003;Zm00001eb211090_P001;Zm00001eb285290_P002;Zm00001eb285290_P001;Zm00001eb394850_P001	Zm00001eb285290_P003;Zm00001eb276520_P002;Zm00001eb016600_P001;Zm00001eb016600_P003;Zm00001eb090410_P001;Zm00001eb211090_P002;Zm00001eb016600_P004;Zm00001eb276520_P001;Zm00001eb016600_P002;Zm00001eb211090_P003;Zm00001eb211090_P001	3	3	37.5	0	5.4564	10	1.14816	0.0211739	24.2824	23.9242	24.3545	24.187	0.230502	3	23.4869	23.1117	22.518	23.0389	0.488512	3	8454500	5713300	3537500	4001100	5047300	3198100	0.0669546
Zm00001eb146710_P002;Zm00001eb146710_P001	Zm00001eb146710_P002;Zm00001eb146710_P001;Zm00001eb418220_P001;Zm00001eb364060_P001	Zm00001eb146710_P002;Zm00001eb146710_P001	4	2	9.5	0	7.2512	15	1.14133	0.0046102	23.8333	23.9004	24.1157	23.9498	0.147551	3	23.0883	22.4717	22.8654	22.8085	0.312239	3	597170	724100	499410	394570	336600	657940	0.0246432
Zm00001eb258870_P001	Zm00001eb258870_P001	Zm00001eb258870_P001	2	2	15.2	0	2.4304	2	1.14005	1	23.7855	23.925	24.6745	24.1283	0.478154	3	NaN	22.9883	NaN	22.9883	NaN	1	203150	10974000	162640	0	72311	0	0.95056
Zm00001eb375510_P001;Zm00001eb375510_P002;Zm00001eb271660_P001	Zm00001eb375510_P001;Zm00001eb375510_P002;Zm00001eb271660_P001	Zm00001eb375510_P001;Zm00001eb375510_P002;Zm00001eb271660_P001	2	2	14.6	0.00085763	2.373	6	1.13889	0.000483132	23.4934	23.2084	23.4145	23.3721	0.147134	3	22.3282	22.0987	22.2728	22.2332	0.119762	3	1210100	1044300	647760	375450	367250	844330	0.0102564
Zm00001eb332630_P002;Zm00001eb332630_P001;Zm00001eb129040_P001	Zm00001eb332630_P002;Zm00001eb332630_P001;Zm00001eb129040_P001	Zm00001eb332630_P002;Zm00001eb332630_P001;Zm00001eb129040_P001	1	1	8.5	0.00086244	2.4128	27	1.13681	0.211088	26.7518	27.189	27.2939	27.0782	0.287565	3	26.5888	26.7818	24.4536	25.9414	1.29207	3	53304000	78195000	46653000	51297000	59845000	20046000	0.311461
Zm00001eb154710_P001;Zm00001eb154710_P002;Zm00001eb154710_P003	Zm00001eb154710_P001;Zm00001eb154710_P002;Zm00001eb154710_P003	Zm00001eb154710_P001;Zm00001eb154710_P002;Zm00001eb154710_P003	8	3	26.2	0	12.417	8	1.12927	0.0252343	24.6351	24.2129	24.211	24.353	0.244272	3	23.4864	23.5436	22.6412	23.2237	0.505282	3	1730200	1788500	781430	541250	404580	920050	0.0764064
Zm00001eb039660_P005;Zm00001eb039660_P003;Zm00001eb039660_P004	Zm00001eb039660_P005;Zm00001eb039660_P003;Zm00001eb039660_P004	Zm00001eb039660_P005;Zm00001eb039660_P003;Zm00001eb039660_P004	1	1	1.4	0.0016625	2.1614	4	1.12918	0.14366	26.136	26.0592	27.047	26.4141	0.549442	3	25.671	25.9562	24.2275	25.2849	0.926769	3	2454100	2300800	2707500	1632600	2397300	1113100	0.232065
Zm00001eb194710_P001;Zm00001eb347580_P001;Zm00001eb059010_P001	Zm00001eb194710_P001;Zm00001eb347580_P001;Zm00001eb059010_P001;Zm00001eb265380_P001	Zm00001eb194710_P001;Zm00001eb347580_P001;Zm00001eb059010_P001	3	0	10.8	0	4.2717	5	1.12372	0.0244597	22.599	22.2066	23.1911	22.6656	0.495606	3	21.3681	21.435	21.8225	21.5418	0.245342	3	449210	324720	353150	202290	138620	272450	0.074249
Zm00001eb292100_P003;Zm00001eb292100_P005;Zm00001eb292100_P001;Zm00001eb292100_P002	Zm00001eb292100_P003;Zm00001eb292100_P005;Zm00001eb292100_P001;Zm00001eb292100_P002;Zm00001eb292100_P004	Zm00001eb292100_P003;Zm00001eb292100_P005;Zm00001eb292100_P001;Zm00001eb292100_P002	3	3	10.6	0	2.7293	5	1.12365	0.0192088	23.1553	22.5503	22.8254	22.8437	0.30293	3	21.2441	21.9184	21.9976	21.72	0.414038	3	301550	206790	192190	28521	496510	274270	0.0635353
Zm00001eb210930_P003;Zm00001eb210930_P001;Zm00001eb210930_P005;Zm00001eb210930_P004;Zm00001eb210930_P002	Zm00001eb210930_P003;Zm00001eb210930_P001;Zm00001eb210930_P005;Zm00001eb210930_P004;Zm00001eb210930_P002	Zm00001eb210930_P003;Zm00001eb210930_P001;Zm00001eb210930_P005;Zm00001eb210930_P004;Zm00001eb210930_P002	6	1	23.3	0	2.7746	4	1.11584	0.00532095	22.7231	23.1036	23.1882	23.005	0.247736	3	21.668	22.1589	21.8404	21.8891	0.249031	3	365040	426560	268420	149470	240890	289300	0.030717
Zm00001eb094960_P002;Zm00001eb094960_P001;Zm00001eb397560_P001;Zm00001eb012600_P001;Zm00001eb397560_P002	Zm00001eb094960_P002;Zm00001eb094960_P001;Zm00001eb397560_P001;Zm00001eb012600_P001;Zm00001eb397560_P002	Zm00001eb094960_P002;Zm00001eb094960_P001;Zm00001eb397560_P001;Zm00001eb012600_P001;Zm00001eb397560_P002	2	2	19.1	0.0027408	1.8535	2	1.11554	0.0231669	21.8311	22.1277	22.7817	22.2469	0.486383	3	21.3239	21.199	20.871	21.1313	0.233906	3	361730	768890	254570	167820	161880	162740	0.0722328
Zm00001eb296000_P002;Zm00001eb296000_P001;Zm00001eb296000_P003	Zm00001eb296000_P002;Zm00001eb296000_P001;Zm00001eb296000_P003	Zm00001eb296000_P002;Zm00001eb296000_P001;Zm00001eb296000_P003	1	1	4	0.0016611	2.1473	4	1.10935	0.010651	20.985	21.1222	20.5935	20.9002	0.27434	3	19.9215	20.0298	19.4213	19.7909	0.324614	3	272140	261030	170940	73454	94295	79344	0.0430061
Zm00001eb024280_P002;Zm00001eb024280_P001;Zm00001eb390590_P001;Zm00001eb390590_P003;Zm00001eb390590_P002	Zm00001eb024280_P002;Zm00001eb024280_P001;Zm00001eb390590_P001;Zm00001eb390590_P003;Zm00001eb390590_P002	Zm00001eb024280_P002;Zm00001eb024280_P001;Zm00001eb390590_P001;Zm00001eb390590_P003;Zm00001eb390590_P002	7	5	18	0	17.775	15	1.10912	0.00223313	24.747	24.6313	24.3247	24.5677	0.218219	3	23.3369	23.6511	23.3877	23.4586	0.168655	3	1071800	1506400	462950	237270	199960	375140	0.022336
Zm00001eb355990_P001	Zm00001eb355990_P001	Zm00001eb355990_P001	1	1	32.9	0.00083822	2.2342	4	1.10829	0.0210466	21.7407	21.8744	22.1156	21.9102	0.18998	3	20.5276	21.0763	NaN	20.8019	0.388048	2	934810	1014100	711280	377870	633940	0	0.0667072
Zm00001eb064140_P003;Zm00001eb064140_P002;Zm00001eb064140_P001;Zm00001eb064140_P004	Zm00001eb064140_P003;Zm00001eb064140_P002;Zm00001eb064140_P001;Zm00001eb064140_P004	Zm00001eb064140_P003;Zm00001eb064140_P002;Zm00001eb064140_P001;Zm00001eb064140_P004	6	1	19.6	0	11.87	15	1.10038	0.0276272	24.2485	24.8636	24.2376	24.4499	0.358327	3	22.9119	23.7799	23.3569	23.3495	0.434054	3	1186900	1423800	646500	429780	883580	1004100	0.0805626
Zm00001eb410410_P003;Zm00001eb410410_P001;Zm00001eb410210_P002;Zm00001eb410210_P001;Zm00001eb410410_P002	Zm00001eb410410_P003;Zm00001eb410410_P001;Zm00001eb410210_P002;Zm00001eb410210_P001;Zm00001eb410410_P002	Zm00001eb410410_P003;Zm00001eb410410_P001;Zm00001eb410210_P002;Zm00001eb410210_P001;Zm00001eb410410_P002	2	2	8.9	0	3.0657	8	1.09823	0.0077945	23.204	22.9472	23.1567	23.1026	0.136672	3	22.4109	21.8748	21.7275	22.0044	0.359654	3	710090	575570	372750	369720	310300	399250	0.0394963
Zm00001eb036940_P004;Zm00001eb036940_P002;Zm00001eb036940_P001	Zm00001eb036940_P004;Zm00001eb036940_P002;Zm00001eb036940_P001;Zm00001eb036940_P003	Zm00001eb036940_P004;Zm00001eb036940_P002;Zm00001eb036940_P001	4	1	14.4	0.0075567	1.4088	5	1.09664	0.0326989	22.3767	21.9882	21.5053	21.9568	0.436542	3	20.5704	20.6928	21.317	20.8601	0.400429	3	484250	365790	155320	129760	161990	395570	0.0868148
Zm00001eb126780_P001;Zm00001eb126780_P002	Zm00001eb126780_P001;Zm00001eb126780_P002	Zm00001eb126780_P001;Zm00001eb126780_P002	2	2	7.1	0	2.8829	1	1.0922	1	22.3132	21.3048	21.6034	21.7404	0.517982	3	NaN	NaN	20.6483	20.6483	NaN	1	307230	170980	138600	0	0	130210	0.983004
Zm00001eb155590_P001	Zm00001eb155590_P001;Zm00001eb361070_P001	Zm00001eb155590_P001	4	3	13	0	13.514	12	1.08954	0.000699732	23.8439	23.718	23.7447	23.7689	0.0663755	3	22.4629	22.8061	22.769	22.6793	0.188375	3	893070	841990	492440	304530	224040	733120	0.00915385
Zm00001eb028550_P003;Zm00001eb028550_P002;Zm00001eb028550_P001	Zm00001eb028550_P003;Zm00001eb028550_P002;Zm00001eb028550_P001	Zm00001eb028550_P003;Zm00001eb028550_P002;Zm00001eb028550_P001	5	5	21.5	0	8.6753	11	1.08393	0.0149612	23.987	23.4064	23.4675	23.6203	0.319055	3	22.3367	22.3554	22.9171	22.5364	0.329836	3	927830	606560	430730	262700	117330	724940	0.0531765
Zm00001eb361210_P003;Zm00001eb361210_P002;Zm00001eb361210_P001;Zm00001eb155270_P002;Zm00001eb155270_P001	Zm00001eb361210_P003;Zm00001eb361210_P002;Zm00001eb361210_P001;Zm00001eb155270_P002;Zm00001eb155270_P001	Zm00001eb361210_P003;Zm00001eb361210_P002;Zm00001eb361210_P001;Zm00001eb155270_P002;Zm00001eb155270_P001	2	2	5.8	0.0095339	1.3188	2	1.08356	0.203074	21.9855	20.8996	20.2582	21.0478	0.873114	3	NaN	20.1645	19.7639	19.9642	0.28325	2	130630	218620	32478	0	133190	47500	0.299612
Zm00001eb402710_P003;Zm00001eb402710_P002;Zm00001eb402710_P001	Zm00001eb402710_P003;Zm00001eb402710_P002;Zm00001eb402710_P001	Zm00001eb402710_P003;Zm00001eb402710_P002;Zm00001eb402710_P001	14	2	18.7	0	17.609	7	1.08116	0.0252762	23.9831	23.1039	23.2294	23.4388	0.475523	3	22.0951	22.3833	22.5947	22.3577	0.25078	3	375270	281120	186240	98268	129660	346040	0.076493
Zm00001eb267580_P001	Zm00001eb267580_P001	Zm00001eb267580_P001	7	3	46.2	0	138.25	48	1.08067	0.0121827	27.3795	27.6056	27.7995	27.5949	0.21023	3	26.4304	26.1875	26.9248	26.5142	0.375744	3	13513000	14382000	9257300	7498300	5106500	17887000	0.0484713
Zm00001eb185510_P002;Zm00001eb185510_P001;Zm00001eb248220_P003;Zm00001eb248220_P002;Zm00001eb248220_P001;Zm00001eb248210_P004;Zm00001eb248210_P003;Zm00001eb248210_P002;Zm00001eb248210_P001;Zm00001eb185540_P001;Zm00001eb185510_P004;Zm00001eb185510_P003	Zm00001eb185510_P002;Zm00001eb185510_P001;Zm00001eb248220_P003;Zm00001eb248220_P002;Zm00001eb248220_P001;Zm00001eb248210_P004;Zm00001eb248210_P003;Zm00001eb248210_P002;Zm00001eb248210_P001;Zm00001eb185540_P001;Zm00001eb185510_P004;Zm00001eb185510_P003	Zm00001eb185510_P002;Zm00001eb185510_P001;Zm00001eb248220_P003;Zm00001eb248220_P002;Zm00001eb248220_P001;Zm00001eb248210_P004;Zm00001eb248210_P003;Zm00001eb248210_P002;Zm00001eb248210_P001;Zm00001eb185540_P001;Zm00001eb185510_P004;Zm00001eb185510_P003	2	2	17.1	0	6.174	4	1.07645	0.250442	23.3551	21.622	22.0747	22.3506	0.898906	3	20.3608	21.0281	22.4336	21.2742	1.0581	3	1171200	469590	342260	98386	209060	694840	0.355041
Zm00001eb229020_P001	Zm00001eb229020_P001	Zm00001eb229020_P001	8	7	31.3	0	10.445	24	1.07579	0.0137556	26.4903	26.7317	26.7791	26.667	0.154885	3	25.9187	25.7323	25.1227	25.5912	0.416343	3	7760800	8550300	5774600	5178600	4811900	4878800	0.0521935
Zm00001eb151380_P001;Zm00001eb369780_P001	Zm00001eb151380_P001;Zm00001eb369780_P001	Zm00001eb151380_P001;Zm00001eb369780_P001	1	1	6.2	0	2.473	10	1.07529	0.0323732	23.6797	22.7402	23.3408	23.2536	0.475802	3	21.7997	22.3316	22.4036	22.1783	0.329831	3	1301900	660600	600030	322880	578520	923870	0.0868703
Zm00001eb033600_P004;Zm00001eb033600_P001;Zm00001eb199160_P003;Zm00001eb199160_P001;Zm00001eb033600_P008;Zm00001eb033600_P007;Zm00001eb033600_P005;Zm00001eb199160_P008;Zm00001eb199160_P002;Zm00001eb199160_P005;Zm00001eb199160_P007;Zm00001eb033600_P006;Zm00	Zm00001eb033600_P004;Zm00001eb033600_P001;Zm00001eb199160_P003;Zm00001eb199160_P001;Zm00001eb033600_P008;Zm00001eb033600_P007;Zm00001eb033600_P005;Zm00001eb199160_P008;Zm00001eb199160_P002;Zm00001eb199160_P005;Zm00001eb199160_P007;Zm00001eb033600_P006;Zm00001eb033600_P003;Zm00001eb199160_P006;Zm00001eb199160_P009;Zm00001eb199160_P004;Zm00001eb033600_P002;Zm00001eb033600_P009	Zm00001eb033600_P004;Zm00001eb033600_P001;Zm00001eb199160_P003;Zm00001eb199160_P001;Zm00001eb033600_P008;Zm00001eb033600_P007;Zm00001eb033600_P005;Zm00001eb199160_P008;Zm00001eb199160_P002;Zm00001eb199160_P005;Zm00001eb199160_P007;Zm00001eb033600_P006;Zm00001eb033600_P003;Zm00001eb199160_P006;Zm00001eb199160_P009;Zm00001eb199160_P004;Zm00001eb033600_P002;Zm00001eb033600_P009	2	2	6.3	0.0020153	1.9944	3	1.0699	0.0224568	21.4957	22.2848	21.951	21.9105	0.396107	3	20.4699	20.9728	21.0791	20.8406	0.325393	3	418930	302370	395190	58490	134700	247270	0.0698021
Zm00001eb245320_P001	Zm00001eb245320_P001	Zm00001eb245320_P001	1	1	11.5	0	2.5382	4	1.06951	1	21.9878	22.6729	22.8881	22.5163	0.470184	3	21.4468	NaN	NaN	21.4468	NaN	1	739630	1175900	1344100	476390	0	0	0.954543
Zm00001eb031280_P001	Zm00001eb031280_P001	Zm00001eb031280_P001	2	2	6.8	0	3.5857	4	1.06733	0.0373749	21.5374	21.9264	21.4472	21.637	0.254653	3	21.0876	20.6224	19.9991	20.5697	0.546164	3	124750	176720	113950	88308	57555	179660	0.094177
Zm00001eb171320_P005;Zm00001eb171320_P004;Zm00001eb171320_P003;Zm00001eb171320_P002;Zm00001eb171320_P001	Zm00001eb171320_P005;Zm00001eb171320_P004;Zm00001eb171320_P003;Zm00001eb171320_P002;Zm00001eb171320_P001;Zm00001eb171180_P001;Zm00001eb171180_P002	Zm00001eb171320_P005;Zm00001eb171320_P004;Zm00001eb171320_P003;Zm00001eb171320_P002;Zm00001eb171320_P001	6	6	6.5	0	8.1559	13	1.06494	0.0580758	24.6995	24.3158	24.4156	24.477	0.199051	3	23.8596	23.7373	22.6393	23.4121	0.671996	3	798880	722810	415030	436750	520230	422600	0.125726
Zm00001eb046260_P002;Zm00001eb046260_P001;Zm00001eb046260_P003	Zm00001eb046260_P002;Zm00001eb046260_P001;Zm00001eb046260_P003	Zm00001eb046260_P002;Zm00001eb046260_P001;Zm00001eb046260_P003	4	4	7.5	0	9.8297	12	1.06412	0.0043605	23.2473	23.0886	23.0607	23.1322	0.100642	3	21.8348	22.4075	21.9619	22.0681	0.300702	3	335520	291880	163070	80413	139210	100260	0.02425
Zm00001eb418040_P001;Zm00001eb418040_P003;Zm00001eb418040_P002;Zm00001eb354270_P001;Zm00001eb354270_P003;Zm00001eb354270_P002	Zm00001eb418040_P001;Zm00001eb418040_P003;Zm00001eb418040_P002;Zm00001eb354270_P001;Zm00001eb354270_P003;Zm00001eb354270_P002	Zm00001eb418040_P001;Zm00001eb418040_P003;Zm00001eb418040_P002;Zm00001eb354270_P001;Zm00001eb354270_P003;Zm00001eb354270_P002	2	2	14.9	0	9.3576	7	1.06211	0.0119571	23.9532	23.2219	23.4315	23.5355	0.37662	3	22.2844	22.66	22.4758	22.4734	0.187822	3	2838300	1217800	835630	882700	1289200	1250300	0.047629
Zm00001eb018320_P001;Zm00001eb018320_P003	Zm00001eb018320_P001;Zm00001eb018320_P003	Zm00001eb018320_P001;Zm00001eb018320_P003	1	1	4.3	0	3.0635	2	1.06164	0.0634545	21.5867	20.2844	21.3479	21.073	0.69329	3	19.9659	19.8374	20.2308	20.0114	0.200615	3	299090	163730	148720	111440	111810	266680	0.132057
Zm00001eb323700_P003;Zm00001eb323700_P001;Zm00001eb323700_P002	Zm00001eb323700_P003;Zm00001eb323700_P001;Zm00001eb323700_P002	Zm00001eb323700_P003;Zm00001eb323700_P001;Zm00001eb323700_P002	1	1	8.2	0	2.7508	1	1.06051	1	NaN	NaN	21.2628	21.2628	NaN	1	20.2812	20.1958	20.1299	20.2023	0.075821	3	0	0	130750	129380	131830	190620	0.935652
Zm00001eb311430_P001	Zm00001eb311430_P001	Zm00001eb311430_P001	4	4	22.4	0	6.7337	7	1.05956	0.0802241	23.7902	23.3138	23.158	23.4206	0.329349	3	NaN	22.7969	21.9252	22.3611	0.616377	2	1112700	744530	385470	0	266390	456570	0.155481
Zm00001eb032340_P001	Zm00001eb032340_P001	Zm00001eb032340_P001	2	2	25	0	2.8724	5	1.05801	0.0050948	23.532	23.6737	23.4358	23.5471	0.119663	3	22.7665	22.5409	22.16	22.4891	0.306556	3	3449500	3442000	894620	1675800	1054300	1275300	0.0291068
Zm00001eb079290_P003	Zm00001eb079290_P003	Zm00001eb079290_P003	1	1	2	0.002729	1.8259	2	1.05738	0.0169503	21.6743	21.6437	21.6318	21.6499	0.0218957	3	20.5056	21.0941	20.1779	20.5925	0.464237	3	162800	104020	61223	45265	95720	58495	0.0588889
Zm00001eb370330_P001	Zm00001eb370330_P001;Zm00001eb370330_P002;Zm00001eb354260_P002;Zm00001eb354260_P001	Zm00001eb370330_P001	6	5	37.4	0	53.933	20	1.05664	0.217472	27.1605	27.1129	26.5446	26.9393	0.342648	3	24.5038	26.4206	26.7236	25.8827	1.20373	3	23477000	23561000	9225400	3645900	13024000	28859000	0.319348
Zm00001eb343520_P003;Zm00001eb343520_P001;Zm00001eb343520_P004;Zm00001eb295600_P001;Zm00001eb343520_P002	Zm00001eb343520_P003;Zm00001eb343520_P001;Zm00001eb343520_P004;Zm00001eb295600_P001;Zm00001eb343520_P002	Zm00001eb343520_P003;Zm00001eb343520_P001;Zm00001eb343520_P004;Zm00001eb295600_P001;Zm00001eb343520_P002	2	2	5	0	4.5479	2	1.05659	0.0633728	22.8025	21.7183	21.696	22.0723	0.63247	3	21.0563	21.3333	20.6574	21.0157	0.33976	3	196980	166970	94235	21185	35669	22142	0.131943
Zm00001eb178540_P007;Zm00001eb178540_P001;Zm00001eb178540_P008;Zm00001eb178540_P006;Zm00001eb178540_P005;Zm00001eb178540_P004;Zm00001eb178540_P003;Zm00001eb178540_P002	Zm00001eb178540_P007;Zm00001eb178540_P001;Zm00001eb178540_P008;Zm00001eb178540_P006;Zm00001eb178540_P005;Zm00001eb178540_P004;Zm00001eb178540_P003;Zm00001eb178540_P002	Zm00001eb178540_P007;Zm00001eb178540_P001;Zm00001eb178540_P008;Zm00001eb178540_P006;Zm00001eb178540_P005;Zm00001eb178540_P004;Zm00001eb178540_P003;Zm00001eb178540_P002	3	3	11.1	0	16.079	15	1.0563	0.0379642	24.5839	25.3455	25.0262	24.9852	0.382449	3	24.0383	24.3261	23.4224	23.9289	0.461689	3	3529400	6465100	3110000	2652400	3534500	2996900	0.0957403
Zm00001eb038870_P003;Zm00001eb038870_P002;Zm00001eb038870_P001;Zm00001eb038870_P004	Zm00001eb038870_P003;Zm00001eb038870_P002;Zm00001eb038870_P001;Zm00001eb038870_P004	Zm00001eb038870_P003;Zm00001eb038870_P002;Zm00001eb038870_P001;Zm00001eb038870_P004	6	6	12	0	15.207	10	1.0556	0.0206108	24.6719	23.9403	24.5489	24.387	0.391752	3	22.9871	23.5159	23.4913	23.3314	0.298468	3	713600	325980	329670	182360	294850	576040	0.0662757
Zm00001eb256910_P003;Zm00001eb256910_P001;Zm00001eb256910_P002	Zm00001eb256910_P003;Zm00001eb256910_P001;Zm00001eb256910_P002	Zm00001eb256910_P003;Zm00001eb256910_P001;Zm00001eb256910_P002	7	2	32.1	0	10.164	16	1.05487	0.0121192	25.4021	25.8923	25.3799	25.5581	0.289647	3	24.5808	24.7605	24.1683	24.5032	0.303643	3	3842300	5331500	2221000	1618100	2125500	2642400	0.0479193
Zm00001eb181100_P001;Zm00001eb241370_P001	Zm00001eb181100_P001;Zm00001eb241370_P001	Zm00001eb181100_P001;Zm00001eb241370_P001	1	1	3.6	0	5.8618	6	1.05232	0.118845	24.2696	23.3287	23.3968	23.665	0.524711	3	23.2498	22.8117	21.7766	22.6127	0.756537	3	1199000	617500	384160	554150	469080	362630	0.202714
Zm00001eb317720_P003;Zm00001eb317720_P004;Zm00001eb317720_P001;Zm00001eb317720_P006;Zm00001eb317720_P005;Zm00001eb036440_P001	Zm00001eb317720_P003;Zm00001eb317720_P004;Zm00001eb317720_P001;Zm00001eb317720_P006;Zm00001eb317720_P005;Zm00001eb036440_P001;Zm00001eb317720_P002	Zm00001eb317720_P003;Zm00001eb317720_P004;Zm00001eb317720_P001;Zm00001eb317720_P006;Zm00001eb317720_P005;Zm00001eb036440_P001	5	1	28.4	0	7.5557	10	1.0522	0.0187853	23.5723	23.3531	22.8738	23.2664	0.357245	3	21.8536	22.3443	22.4447	22.2142	0.316287	3	1089400	845430	473440	178860	306940	434560	0.0622645
Zm00001eb082500_P002;Zm00001eb082500_P003;Zm00001eb082500_P001	Zm00001eb082500_P002;Zm00001eb082500_P003;Zm00001eb082500_P001;Zm00001eb418450_P001;Zm00001eb016900_P001;Zm00001eb232830_P001	Zm00001eb082500_P002;Zm00001eb082500_P003;Zm00001eb082500_P001	6	6	16.3	0	11.279	11	1.04792	0.0518863	24.6826	24.6154	24.3147	24.5376	0.195907	3	22.916	24.1683	23.3847	23.4897	0.632705	3	1301900	751270	581410	344280	898460	836350	0.115356
Zm00001eb387100_P001;Zm00001eb275340_P001	Zm00001eb387100_P001;Zm00001eb275340_P001	Zm00001eb387100_P001;Zm00001eb275340_P001	1	1	6.9	0	2.5525	1	1.03643	0.0610229	20.7301	21.528	20.684	20.9807	0.474538	3	NaN	19.9337	19.9548	19.9442	0.0148654	2	271660	291100	149530	0	96800	157900	0.128202
Zm00001eb326230_P004;Zm00001eb326230_P003;Zm00001eb326230_P002;Zm00001eb326230_P001	Zm00001eb326230_P004;Zm00001eb326230_P003;Zm00001eb326230_P002;Zm00001eb326230_P001	Zm00001eb326230_P004;Zm00001eb326230_P003;Zm00001eb326230_P002;Zm00001eb326230_P001	2	2	5.5	0	11.962	7	1.03529	0.00850067	23.0855	22.7602	23.3988	23.0815	0.319322	3	21.8313	22.1932	22.1143	22.0463	0.190343	3	906590	307360	283950	220160	554660	685370	0.0421781
Zm00001eb123700_P001	Zm00001eb123700_P001	Zm00001eb123700_P001	6	1	36.5	0	5.0946	12	1.03429	0.0149935	23.913	24.4401	24.2801	24.211	0.270247	3	22.8862	23.5579	23.0862	23.1767	0.344902	3	1230000	2145000	1000600	637890	1341200	1338600	0.0532347
Zm00001eb052790_P007;Zm00001eb052790_P006;Zm00001eb052790_P005;Zm00001eb052790_P004;Zm00001eb052790_P003;Zm00001eb052790_P002;Zm00001eb052790_P001	Zm00001eb052790_P007;Zm00001eb052790_P006;Zm00001eb052790_P005;Zm00001eb052790_P004;Zm00001eb052790_P003;Zm00001eb052790_P002;Zm00001eb052790_P001	Zm00001eb052790_P007;Zm00001eb052790_P006;Zm00001eb052790_P005;Zm00001eb052790_P004;Zm00001eb052790_P003;Zm00001eb052790_P002;Zm00001eb052790_P001	2	2	23.7	0	4.1587	17	1.03324	0.230959	26.66	27.7165	27.5352	27.3039	0.564944	3	26.3327	27.3735	25.1058	26.2707	1.13514	3	24091000	44698000	27794000	19002000	38540000	2143000	0.335464
Zm00001eb214560_P005;Zm00001eb214560_P004;Zm00001eb214560_P003;Zm00001eb214560_P002;Zm00001eb214560_P001	Zm00001eb214560_P005;Zm00001eb214560_P004;Zm00001eb214560_P003;Zm00001eb214560_P002;Zm00001eb214560_P001;Zm00001eb050080_P002;Zm00001eb050080_P001	Zm00001eb214560_P005;Zm00001eb214560_P004;Zm00001eb214560_P003;Zm00001eb214560_P002;Zm00001eb214560_P001	16	3	39.4	0	6.5249	8	1.03288	0.0632155	23.3905	24.019	NaN	23.7047	0.444395	2	22.5954	22.3531	23.067	22.6718	0.363048	3	334970	685350	0	123430	330320	647570	0.132
Zm00001eb101090_P002;Zm00001eb101090_P003;Zm00001eb101090_P001;Zm00001eb101090_P004;Zm00001eb315420_P004;Zm00001eb315420_P003;Zm00001eb315420_P001;Zm00001eb315420_P002	Zm00001eb101090_P002;Zm00001eb101090_P003;Zm00001eb101090_P001;Zm00001eb101090_P004;Zm00001eb315420_P004;Zm00001eb315420_P003;Zm00001eb315420_P001;Zm00001eb315420_P002	Zm00001eb101090_P002;Zm00001eb101090_P003;Zm00001eb101090_P001;Zm00001eb101090_P004;Zm00001eb315420_P004;Zm00001eb315420_P003;Zm00001eb315420_P001;Zm00001eb315420_P002	4	4	8.5	0	22.836	10	1.02939	0.0414742	23.8269	22.9218	22.8118	23.1868	0.557028	3	22.3031	21.8944	22.2748	22.1574	0.228181	3	546920	223140	169210	144580	81458	319060	0.0999815
Zm00001eb138330_P003;Zm00001eb138330_P002;Zm00001eb138330_P001;Zm00001eb138330_P004	Zm00001eb138330_P003;Zm00001eb138330_P002;Zm00001eb138330_P001;Zm00001eb138330_P004	Zm00001eb138330_P003;Zm00001eb138330_P002;Zm00001eb138330_P001;Zm00001eb138330_P004	3	3	13.3	0	4.3035	5	1.02618	0.239199	20.7067	21.5888	22.195	21.4968	0.7484	3	NaN	21.0392	19.902	20.4706	0.804097	2	263130	195500	103160	0	145180	236530	0.347106
Zm00001eb036130_P003;Zm00001eb036130_P004;Zm00001eb036130_P002;Zm00001eb036130_P001	Zm00001eb036130_P003;Zm00001eb036130_P004;Zm00001eb036130_P002;Zm00001eb036130_P001	Zm00001eb036130_P003;Zm00001eb036130_P004;Zm00001eb036130_P002;Zm00001eb036130_P001	2	2	6.4	0	2.695	2	1.02534	0.0438534	22.2932	23.0902	21.9875	22.457	0.569329	3	21.6457	21.4469	21.2023	21.4316	0.222129	3	372180	334800	141400	141270	123460	138820	0.103405
Zm00001eb050280_P003;Zm00001eb050280_P002;Zm00001eb050280_P004;Zm00001eb050280_P001	Zm00001eb050280_P003;Zm00001eb050280_P002;Zm00001eb050280_P004;Zm00001eb050280_P001;Zm00001eb217280_P001;Zm00001eb249430_P002;Zm00001eb249430_P001	Zm00001eb050280_P003;Zm00001eb050280_P002;Zm00001eb050280_P004;Zm00001eb050280_P001	17	1	35.2	0	36.385	33	1.02453	0.0289794	26.5238	26.195	26.5442	26.421	0.196004	3	25.4078	25.8855	24.8962	25.3965	0.49474	3	5744000	4089000	3219800	2256300	3427700	3406800	0.0826467
Zm00001eb172680_P001	Zm00001eb172680_P001	Zm00001eb172680_P001	5	5	20.3	0	31.05	13	1.01903	0.0717454	25.5696	25.0436	25.1094	25.2409	0.286558	3	23.7439	23.9385	24.9831	24.2218	0.66644	3	2365300	1521800	1015700	652150	773820	2518500	0.143265
Zm00001eb038930_P002;Zm00001eb038930_P001	Zm00001eb038930_P002;Zm00001eb038930_P001	Zm00001eb038930_P002;Zm00001eb038930_P001	12	12	31.9	0	103.27	57	1.01709	0.0053404	27.539	27.4264	27.4078	27.4577	0.0710258	3	26.4109	26.144	26.767	26.4407	0.312535	3	9058700	8297000	4723700	3614100	3953400	9470900	0.0305728
Zm00001eb163530_P003;Zm00001eb163530_P002;Zm00001eb163530_P001	Zm00001eb163530_P003;Zm00001eb163530_P002;Zm00001eb163530_P001	Zm00001eb163530_P003;Zm00001eb163530_P002;Zm00001eb163530_P001	3	3	6.7	0	2.7748	3	1.01582	0.0696109	23.2456	22.365	22.4983	22.703	0.47467	3	21.7561	21.1214	22.1839	21.6871	0.534594	3	406770	301750	213960	117930	32956	417200	0.140969
Zm00001eb162910_P002;Zm00001eb162910_P001	Zm00001eb162910_P002;Zm00001eb162910_P001	Zm00001eb162910_P002;Zm00001eb162910_P001	20	3	22.3	0	123.56	65	1.01539	0.0130692	27.3075	27.6028	27.3766	27.4289	0.154465	3	26.3183	26.8352	26.0872	26.4136	0.383014	3	5564000	6163000	3282600	2388500	3697400	3720200	0.0498726
Zm00001eb364680_P001;Zm00001eb364660_P001	Zm00001eb364680_P001;Zm00001eb364660_P001	Zm00001eb364680_P001;Zm00001eb364660_P001	4	4	48.5	0	22.01	15	1.01358	0.00605464	25.5187	25.3581	25.0204	25.2991	0.254321	3	24.2641	24.5068	24.0855	24.2855	0.211454	3	14281000	7045300	5924200	2677600	3522000	3830900	0.0348089
Zm00001eb157120_P002;Zm00001eb157120_P005;Zm00001eb157120_P004	Zm00001eb157120_P002;Zm00001eb157120_P005;Zm00001eb157120_P004	Zm00001eb157120_P002;Zm00001eb157120_P005;Zm00001eb157120_P004	2	1	19.6	0.0027227	1.8177	2	1.00807	0.186471	NaN	21.8553	21.8288	21.8421	0.0187226	2	NaN	21.3434	20.3247	20.834	0.720343	2	0	417550	243270	0	419580	230500	0.28382
Zm00001eb368990_P004;Zm00001eb368990_P003;Zm00001eb368990_P001;Zm00001eb368990_P002	Zm00001eb368990_P004;Zm00001eb368990_P003;Zm00001eb368990_P001;Zm00001eb368990_P002;Zm00001eb015770_P005;Zm00001eb015770_P004;Zm00001eb015770_P003;Zm00001eb015770_P002;Zm00001eb015770_P001	Zm00001eb368990_P004;Zm00001eb368990_P003;Zm00001eb368990_P001;Zm00001eb368990_P002	21	5	43.1	0	32.652	23	1.00659	0.0022333	25.5979	25.8691	25.8614	25.7761	0.15439	3	24.5499	24.8282	24.9306	24.7696	0.19702	3	2190200	2642200	1523300	834070	1491600	2453700	0.0221587
Zm00001eb389700_P001	Zm00001eb389700_P001	Zm00001eb389700_P001	1	1	4.8	0	4.3995	6	1.00055	0.0159245	23.2531	23.6768	23.6388	23.5229	0.234446	3	22.2556	22.3765	22.9349	22.5223	0.362355	3	561430	744690	430390	263540	328670	766770	0.0565387
Zm00001eb079170_P001;Zm00001eb079170_P002	Zm00001eb079170_P001;Zm00001eb079170_P002	Zm00001eb079170_P001;Zm00001eb079170_P002	1	1	2	0.0023828	1.9102	1	0.999361	1	20.3305	20.9848	20.2471	20.5208	0.404001	3	NaN	NaN	19.5215	19.5214	NaN	1	57421	63728	30020	0	0	31854	0.994711
Zm00001eb251610_P003;Zm00001eb251610_P001;Zm00001eb188040_P001;Zm00001eb084920_P003;Zm00001eb084920_P002;Zm00001eb084920_P001;Zm00001eb072000_P001;Zm00001eb251610_P002	Zm00001eb251610_P003;Zm00001eb251610_P001;Zm00001eb188040_P001;Zm00001eb084920_P003;Zm00001eb084920_P002;Zm00001eb084920_P001;Zm00001eb072000_P001;Zm00001eb251610_P002;Zm00001eb347390_P001;Zm00001eb034250_P001	Zm00001eb251610_P003;Zm00001eb251610_P001;Zm00001eb188040_P001;Zm00001eb084920_P003;Zm00001eb084920_P002;Zm00001eb084920_P001;Zm00001eb072000_P001;Zm00001eb251610_P002	6	2	52.4	0	34.185	31	0.999134	0.0163244	26.758	27.5751	26.9398	27.0909	0.429	3	26.0173	26.1111	26.147	26.0918	0.0669886	3	13217000	23888000	9014100	7944100	8827100	14392000	0.0575172
Zm00001eb335810_P002;Zm00001eb335810_P001	Zm00001eb335810_P002;Zm00001eb335810_P001	Zm00001eb335810_P002;Zm00001eb335810_P001	2	2	22.9	0	10.051	6	0.997021	0.0136791	23.6766	23.1	23.2122	23.3296	0.305681	3	22.0973	22.6346	22.2659	22.3326	0.27476	3	1954500	1390500	519940	383440	638160	783030	0.0517412
Zm00001eb308420_P005;Zm00001eb308420_P001;Zm00001eb308420_P002;Zm00001eb308420_P003;Zm00001eb308420_P004	Zm00001eb308420_P005;Zm00001eb308420_P001;Zm00001eb308420_P002;Zm00001eb308420_P003;Zm00001eb308420_P004	Zm00001eb308420_P005;Zm00001eb308420_P001;Zm00001eb308420_P002;Zm00001eb308420_P003;Zm00001eb308420_P004	3	3	17.1	0	7.4774	8	0.990808	0.0538643	24.0569	23.1819	23.019	23.4192	0.558199	3	22.7596	22.1683	22.3575	22.4284	0.301958	3	1610700	1173900	413700	231220	211100	850600	0.119559
Zm00001eb205890_P002;Zm00001eb205890_P001;Zm00001eb205890_P003;Zm00001eb205890_P004	Zm00001eb205890_P002;Zm00001eb205890_P001;Zm00001eb205890_P003;Zm00001eb205890_P004	Zm00001eb205890_P002;Zm00001eb205890_P001;Zm00001eb205890_P003;Zm00001eb205890_P004	2	2	8.6	0.0016646	2.1656	2	0.990538	0.0649269	22.0109	22.9658	22.7556	22.5774	0.501784	3	21.8177	21.8832	21.0598	21.5869	0.457663	3	323680	129700	242230	356430	204420	208400	0.134521
Zm00001eb373960_P001;Zm00001eb373960_P008;Zm00001eb373960_P007;Zm00001eb373960_P006;Zm00001eb373960_P005;Zm00001eb373960_P004;Zm00001eb373960_P003;Zm00001eb373960_P002	Zm00001eb373960_P001;Zm00001eb373960_P008;Zm00001eb373960_P007;Zm00001eb373960_P006;Zm00001eb373960_P005;Zm00001eb373960_P004;Zm00001eb373960_P003;Zm00001eb373960_P002	Zm00001eb373960_P001;Zm00001eb373960_P008;Zm00001eb373960_P007;Zm00001eb373960_P006;Zm00001eb373960_P005;Zm00001eb373960_P004;Zm00001eb373960_P003;Zm00001eb373960_P002	6	6	40.7	0	40.753	37	0.988018	0.0474978	27.9531	27.0875	27.1294	27.39	0.488118	3	26.6253	26.5916	25.9889	26.402	0.358083	3	20465000	10844000	6415100	7231200	7257300	8606500	0.11063
Zm00001eb201130_P001	Zm00001eb201130_P001	Zm00001eb201130_P001	2	1	14	0	3.9059	6	0.98604	0.194213	22.8023	23.4595	22.9451	23.069	0.345691	3	23.0472	20.9806	22.221	22.0829	1.0402	3	1114900	1738600	722310	1238200	338990	1268900	0.290487
Zm00001eb221500_P002;Zm00001eb221500_P001;Zm00001eb045530_P002;Zm00001eb045530_P001	Zm00001eb221500_P002;Zm00001eb221500_P001;Zm00001eb045530_P002;Zm00001eb045530_P001	Zm00001eb221500_P002;Zm00001eb221500_P001;Zm00001eb045530_P002;Zm00001eb045530_P001	1	1	11.5	0.0027248	1.8194	2	0.982191	0.0195246	21.6753	21.5202	21.1363	21.4439	0.277453	3	20.5842	20.7395	20.0616	20.4617	0.355155	3	531830	472270	302670	272250	366950	287280	0.0635516
Zm00001eb374530_P001;Zm00001eb278280_P001	Zm00001eb374530_P001;Zm00001eb278280_P001	Zm00001eb374530_P001;Zm00001eb278280_P001	1	1	3	0.0076391	1.4687	1	0.980959	1	20.3182	20.5571	20.2186	20.3646	0.173991	3	NaN	NaN	19.3837	19.3837	NaN	1	67595	57288	34547	0	0	31511	0.94661
Zm00001eb268650_P004;Zm00001eb268650_P003;Zm00001eb268650_P002;Zm00001eb268650_P001	Zm00001eb268650_P004;Zm00001eb268650_P003;Zm00001eb268650_P002;Zm00001eb268650_P001	Zm00001eb268650_P004;Zm00001eb268650_P003;Zm00001eb268650_P002;Zm00001eb268650_P001	2	2	10.1	0	3.7236	2	0.976715	0.0398615	23.913	22.9019	23.2405	23.3518	0.514639	3	22.1641	22.3416	22.6196	22.3751	0.229572	3	908740	943010	478450	171830	377260	587040	0.0984013
Zm00001eb320190_P001	Zm00001eb320190_P001	Zm00001eb320190_P001	1	1	11.4	0	2.9133	5	0.97576	0.010877	23.2978	23.309	23.1607	23.2558	0.0825582	3	22.3731	22.5915	21.8756	22.2801	0.366946	3	1572000	1566300	838740	776050	1035500	998720	0.0434303
Zm00001eb162920_P004;Zm00001eb162920_P002;Zm00001eb162920_P005;Zm00001eb162920_P003;Zm00001eb162920_P001	Zm00001eb162920_P004;Zm00001eb162920_P002;Zm00001eb162920_P005;Zm00001eb162920_P003;Zm00001eb162920_P001	Zm00001eb162920_P004;Zm00001eb162920_P002;Zm00001eb162920_P005;Zm00001eb162920_P003;Zm00001eb162920_P001	19	2	23	0	3.1177	8	0.974594	0.0517983	23.0412	23.9407	23.3867	23.4562	0.453768	3	22.6548	22.7831	22.007	22.4816	0.416036	3	298740	525150	215500	170580	260370	197810	0.115078
Zm00001eb015330_P001	Zm00001eb015330_P001	Zm00001eb015330_P001	5	5	48.8	0	12.234	12	0.972593	0.0189662	24.8584	24.34	24.3827	24.527	0.287771	3	23.4284	23.9352	23.2998	23.5545	0.335925	3	2713400	3403500	2101000	1114800	2540600	2622800	0.0636046
Zm00001eb300260_P002;Zm00001eb300260_P001	Zm00001eb300260_P002;Zm00001eb300260_P001	Zm00001eb300260_P002;Zm00001eb300260_P001	2	2	8.4	0	4.0327	7	0.971067	0.0147349	21.5848	21.5147	NaN	21.5497	0.0495431	2	20.4647	NaN	20.6926	20.5787	0.161125	2	261280	571900	0	112650	0	239710	0.0536831
Zm00001eb330180_P003;Zm00001eb330180_P001;Zm00001eb330180_P007;Zm00001eb330180_P006;Zm00001eb330180_P005;Zm00001eb330180_P004;Zm00001eb330180_P002	Zm00001eb330180_P003;Zm00001eb330180_P001;Zm00001eb330180_P007;Zm00001eb330180_P006;Zm00001eb330180_P005;Zm00001eb330180_P004;Zm00001eb330180_P002	Zm00001eb330180_P003;Zm00001eb330180_P001;Zm00001eb330180_P007;Zm00001eb330180_P006;Zm00001eb330180_P005;Zm00001eb330180_P004;Zm00001eb330180_P002	3	1	9.1	0.0027163	1.8122	2	0.967922	0.0337035	21.3231	21.8668	21.9706	21.7202	0.347743	3	NaN	20.7776	20.7268	20.7522	0.035924	2	108020	161870	107000	0	56699	121660	0.0898991
Zm00001eb253030_P001;Zm00001eb252990_P004;Zm00001eb252990_P003;Zm00001eb252990_P002;Zm00001eb252990_P001	Zm00001eb253030_P001;Zm00001eb252990_P004;Zm00001eb252990_P003;Zm00001eb252990_P002;Zm00001eb252990_P001	Zm00001eb253030_P001;Zm00001eb252990_P004;Zm00001eb252990_P003;Zm00001eb252990_P002;Zm00001eb252990_P001	4	4	14	0	20.42	10	0.967318	0.00925689	24.5171	24.7521	24.1212	24.4635	0.318833	3	23.6499	23.5047	23.3339	23.4962	0.15817	3	2139100	1811700	840940	671290	765940	1222000	0.0428477
Zm00001eb205550_P007;Zm00001eb205550_P003;Zm00001eb205550_P008;Zm00001eb205550_P006;Zm00001eb205550_P005;Zm00001eb205550_P004;Zm00001eb205550_P002;Zm00001eb205550_P001	Zm00001eb205550_P007;Zm00001eb205550_P003;Zm00001eb205550_P008;Zm00001eb205550_P006;Zm00001eb205550_P005;Zm00001eb205550_P004;Zm00001eb205550_P002;Zm00001eb205550_P001	Zm00001eb205550_P007;Zm00001eb205550_P003;Zm00001eb205550_P008;Zm00001eb205550_P006;Zm00001eb205550_P005;Zm00001eb205550_P004;Zm00001eb205550_P002;Zm00001eb205550_P001	2	2	18.4	0	5.9362	4	0.965797	0.0713074	22.1776	21.6901	20.9279	21.5985	0.629846	3	20.5968	20.9206	20.3808	20.6327	0.271676	3	843320	284600	121720	143160	181460	213050	0.142363
Zm00001eb213310_P001	Zm00001eb213310_P001;Zm00001eb107580_P001;Zm00001eb404330_P001;Zm00001eb091890_P001;Zm00001eb106600_P001;Zm00001eb103670_P001;Zm00001eb379790_P001;Zm00001eb429820_P001;Zm00001eb083700_P001	Zm00001eb213310_P001	16	6	37.6	0	24.113	28	0.960823	0.0723524	25.9728	26.3642	26.5275	26.2881	0.285052	3	25.1999	26.0054	24.7767	25.3273	0.624192	3	4610400	4741700	2808200	1837400	3896600	3007300	0.143554
Zm00001eb333100_P002;Zm00001eb331200_P001;Zm00001eb111740_P001;Zm00001eb015200_P001;Zm00001eb333100_P001;Zm00001eb291340_P002;Zm00001eb395750_P001;Zm00001eb331200_P002;Zm00001eb128040_P002	Zm00001eb333100_P002;Zm00001eb331200_P001;Zm00001eb111740_P001;Zm00001eb015200_P001;Zm00001eb333100_P001;Zm00001eb291340_P002;Zm00001eb395750_P001;Zm00001eb331200_P002;Zm00001eb128040_P002;Zm00001eb093450_P002;Zm00001eb196020_P001;Zm00001eb093450_P001	Zm00001eb333100_P002;Zm00001eb331200_P001;Zm00001eb111740_P001;Zm00001eb015200_P001;Zm00001eb333100_P001;Zm00001eb291340_P002;Zm00001eb395750_P001;Zm00001eb331200_P002;Zm00001eb128040_P002	6	1	45.6	0	6.8969	2	0.960241	0.0936598	25.5768	24.6285	24.6891	24.9648	0.530868	3	NaN	23.9915	24.0175	24.0045	0.0183666	2	5507500	2822200	2322800	0	2060100	3353300	0.174231
Zm00001eb406060_P003;Zm00001eb406060_P002	Zm00001eb406060_P003;Zm00001eb406060_P002;Zm00001eb406060_P001	Zm00001eb406060_P003;Zm00001eb406060_P002	3	3	15.3	0	20.648	14	0.9599	0.0498821	24.7442	24.2071	24.7162	24.5558	0.302322	3	23.0165	23.7638	24.0074	23.5959	0.516327	3	2541100	1751800	1386900	360510	1163700	2153500	0.113274
Zm00001eb206810_P001;Zm00001eb233730_P001	Zm00001eb206810_P001;Zm00001eb233730_P001	Zm00001eb206810_P001;Zm00001eb233730_P001	1	1	25.6	0.00084104	2.2519	2	0.959232	0.0927782	23.8063	24.8781	23.7245	24.1363	0.643698	3	23.5255	23.2588	22.7468	23.1771	0.395739	3	4275300	7887000	2304300	2992600	2601000	3100200	0.173649
Zm00001eb374550_P001	Zm00001eb374550_P001	Zm00001eb374550_P001	1	1	3	0.0034091	1.6943	4	0.958815	0.0439979	21.4088	20.8148	21.5056	21.2431	0.374038	3	NaN	20.1983	20.3702	20.2843	0.12152	2	129160	84616	81052	0	59991	107060	0.103599
Zm00001eb041730_P002;Zm00001eb041730_P001	Zm00001eb041730_P002;Zm00001eb041730_P001	Zm00001eb041730_P002;Zm00001eb041730_P001	4	1	11	0.0020194	2.0054	5	0.957258	0.0792655	23.2821	22.302	21.9794	22.5211	0.678435	3	21.6895	21.6725	21.3297	21.5639	0.203028	3	494740	247990	117680	153730	174240	217660	0.154294
Zm00001eb227760_P001	Zm00001eb227760_P001	Zm00001eb227760_P001	1	1	5.4	0	3.7124	5	0.955963	0.128004	23.1672	22.4862	23.4639	23.0391	0.501283	3	22.4669	21.2701	22.5124	22.0831	0.704483	3	1005100	619880	724410	579720	290030	1087000	0.214788
Zm00001eb205190_P001	Zm00001eb205190_P001	Zm00001eb205190_P001	11	3	22.4	0	10.991	11	0.954477	0.0145238	23.6578	24.1958	23.7215	23.8584	0.293976	3	22.649	23.1903	22.8723	22.9039	0.272043	3	449250	645870	278760	119020	404470	437550	0.0532533
Zm00001eb130940_P001	Zm00001eb130940_P001;Zm00001eb109950_P001;Zm00001eb417350_P003;Zm00001eb417340_P001;Zm00001eb129890_P001;Zm00001eb417350_P002;Zm00001eb251340_P001;Zm00001eb417330_P001;Zm00001eb417350_P001;Zm00001eb109960_P001	Zm00001eb130940_P001	3	3	11.2	0	6.7628	4	0.954227	1	21.3769	20.3112	20.6134	20.7672	0.549253	3	NaN	19.813	NaN	19.813	NaN	1	181170	116070	30568	0	18458	0	0.980695
Zm00001eb330020_P006;Zm00001eb330020_P004;Zm00001eb330020_P001;Zm00001eb330020_P003;Zm00001eb330020_P005	Zm00001eb330020_P006;Zm00001eb330020_P004;Zm00001eb330020_P001;Zm00001eb330020_P003;Zm00001eb330020_P005;Zm00001eb330020_P002	Zm00001eb330020_P006;Zm00001eb330020_P004;Zm00001eb330020_P001;Zm00001eb330020_P003;Zm00001eb330020_P005	4	1	27.2	0.0044927	1.6608	1	0.954128	1	21.0688	20.7538	21.0522	20.9583	0.177237	3	NaN	NaN	20.0041	20.0042	NaN	1	257420	242240	217380	0	0	147540	0.934257
Zm00001eb220820_P001	Zm00001eb220820_P001	Zm00001eb220820_P001	6	6	33.3	0	27.191	26	0.953608	0.0194631	26.2326	25.5607	25.819	25.8708	0.338938	3	24.682	24.8484	25.2211	24.9171	0.276074	3	7476200	3291400	2620400	1664300	1958000	4700100	0.0634337
Zm00001eb075660_P001;Zm00001eb075660_P002	Zm00001eb075660_P001;Zm00001eb075660_P002	Zm00001eb075660_P001;Zm00001eb075660_P002	9	9	32.3	0	44.58	44	0.953568	0.000654356	25.7415	25.9713	26.0528	25.9219	0.161462	3	24.9957	24.901	25.0083	24.9683	0.0586696	3	3167100	3923100	1994900	1466600	2188700	2773700	0.00952
Zm00001eb401700_P002;Zm00001eb109330_P001;Zm00001eb401700_P003;Zm00001eb401700_P001;Zm00001eb002640_P001;Zm00001eb402570_P001	Zm00001eb401700_P002;Zm00001eb109330_P001;Zm00001eb401700_P003;Zm00001eb401700_P001;Zm00001eb002640_P001;Zm00001eb402570_P001;Zm00001eb006110_P001;Zm00001eb327500_P001	Zm00001eb401700_P002;Zm00001eb109330_P001;Zm00001eb401700_P003;Zm00001eb401700_P001;Zm00001eb002640_P001;Zm00001eb402570_P001	7	7	30.3	0	76.114	33	0.95121	0.0119225	26.8453	26.6358	26.1793	26.5534	0.340537	3	25.5482	25.7831	25.4754	25.6022	0.1608	3	8350200	9191500	3254900	3389600	4853500	5617600	0.0477674
Zm00001eb153460_P001;Zm00001eb153460_P002	Zm00001eb153460_P001;Zm00001eb153460_P002	Zm00001eb153460_P001;Zm00001eb153460_P002	6	6	19.8	0	26.185	27	0.949301	0.0157262	25.7724	25.3412	25.8347	25.6494	0.268721	3	24.4607	24.5936	25.0461	24.7001	0.30693	3	2880600	2162100	1389800	1135500	1344800	3190500	0.0556281
Zm00001eb240380_P002;Zm00001eb240380_P001;Zm00001eb240380_P006;Zm00001eb240380_P003;Zm00001eb240380_P007;Zm00001eb240380_P005;Zm00001eb240380_P004	Zm00001eb240380_P002;Zm00001eb240380_P001;Zm00001eb240380_P006;Zm00001eb240380_P003;Zm00001eb240380_P007;Zm00001eb240380_P005;Zm00001eb240380_P004	Zm00001eb240380_P002;Zm00001eb240380_P001;Zm00001eb240380_P006;Zm00001eb240380_P003;Zm00001eb240380_P007;Zm00001eb240380_P005;Zm00001eb240380_P004	17	1	23	0.0037722	1.6859	1	0.945175	0.0785788	20.6177	21.3256	20.6026	20.8487	0.413153	3	20.1534	19.6536	NaN	19.9035	0.353414	2	54341	57599	31219	26750	15344	0	0.153447
Zm00001eb077230_P001	Zm00001eb077230_P001	Zm00001eb077230_P001	7	3	14.4	0	4.883	4	0.942659	0.0688484	22.6458	22.0861	21.8116	22.1812	0.425167	3	21.0667	20.8411	21.8077	21.2385	0.505685	3	227030	141070	52265	46335	34904	152360	0.140342
Zm00001eb167530_P001	Zm00001eb167530_P001	Zm00001eb167530_P001	2	2	8.6	0	3.2443	3	0.93462	0.280087	22.3481	21.0809	NaN	21.7145	0.896078	2	NaN	20.713	20.8468	20.7799	0.0946463	2	267670	93909	0	0	48113	151290	0.39012
Zm00001eb256020_P004;Zm00001eb256020_P003;Zm00001eb256020_P002;Zm00001eb256020_P001;Zm00001eb193580_P002;Zm00001eb314770_P002;Zm00001eb314770_P001;Zm00001eb193580_P001;Zm00001eb011580_P001	Zm00001eb256020_P004;Zm00001eb256020_P003;Zm00001eb256020_P002;Zm00001eb256020_P001;Zm00001eb193580_P002;Zm00001eb314770_P002;Zm00001eb314770_P001;Zm00001eb193580_P001;Zm00001eb011580_P001	Zm00001eb256020_P004;Zm00001eb256020_P003;Zm00001eb256020_P002;Zm00001eb256020_P001;Zm00001eb193580_P002;Zm00001eb314770_P002;Zm00001eb314770_P001;Zm00001eb193580_P001;Zm00001eb011580_P001	2	2	4.9	0	2.5723	5	0.932682	0.0732926	23.1636	22.5134	23.1634	22.9468	0.375308	3	22.6004	21.4986	21.9432	22.0141	0.554288	3	417110	257230	257150	474320	188000	405040	0.146266
Zm00001eb179190_P004;Zm00001eb179190_P001;Zm00001eb179190_P002;Zm00001eb179190_P003;Zm00001eb041930_P001;Zm00001eb041930_P002	Zm00001eb179190_P004;Zm00001eb179190_P001;Zm00001eb179190_P002;Zm00001eb179190_P003;Zm00001eb041930_P001;Zm00001eb041930_P002	Zm00001eb179190_P004;Zm00001eb179190_P001;Zm00001eb179190_P002;Zm00001eb179190_P003;Zm00001eb041930_P001;Zm00001eb041930_P002	2	2	4.6	0	3.8854	2	0.931679	0.0259708	22.7728	23.2297	22.3746	22.7923	0.427887	3	22.0712	21.8001	21.7107	21.8607	0.187751	3	54344	502920	229050	299270	220730	285510	0.077611
Zm00001eb008060_P003;Zm00001eb008060_P002;Zm00001eb008060_P001	Zm00001eb008060_P003;Zm00001eb008060_P002;Zm00001eb008060_P001	Zm00001eb008060_P003;Zm00001eb008060_P002;Zm00001eb008060_P001	3	3	15.5	0	19.894	10	0.927206	0.0928537	22.2293	22.9059	21.7069	22.2807	0.601152	3	21.1738	21.0583	21.8283	21.3535	0.415257	3	337260	346530	131090	169030	104650	445850	0.173668
Zm00001eb154060_P001	Zm00001eb154060_P001	Zm00001eb154060_P001	2	2	7	0.0027195	1.8153	2	0.925695	0.00790207	21.367	21.4389	20.8907	21.2322	0.297949	3	20.4529	20.2671	20.1995	20.3065	0.131223	3	66442	157890	37867	32965	34558	129730	0.0393723
Zm00001eb322340_P002;Zm00001eb322340_P001	Zm00001eb322340_P002;Zm00001eb322340_P001	Zm00001eb322340_P002;Zm00001eb322340_P001	1	1	3.5	0.0027142	1.8103	3	0.924637	0.0337437	21.184	20.5628	NaN	20.8734	0.439277	2	20.0814	19.8453	19.9197	19.9488	0.120672	3	166340	106930	0	72590	74838	127000	0.0897431
Zm00001eb217560_P002;Zm00001eb217560_P005;Zm00001eb217560_P004;Zm00001eb217560_P001;Zm00001eb217560_P003;Zm00001eb217560_P006	Zm00001eb217560_P002;Zm00001eb217560_P005;Zm00001eb217560_P004;Zm00001eb217560_P001;Zm00001eb217560_P003;Zm00001eb217560_P006	Zm00001eb217560_P002;Zm00001eb217560_P005;Zm00001eb217560_P004;Zm00001eb217560_P001;Zm00001eb217560_P003;Zm00001eb217560_P006	1	1	6.5	0.0037679	1.6816	5	0.923103	0.00807478	24.3979	24.0836	24.3812	24.2876	0.176833	3	NaN	23.4502	23.2787	23.3644	0.121313	2	3931200	3126300	2280200	0	2190600	3081500	0.0411756
Zm00001eb272290_P005;Zm00001eb272290_P002;Zm00001eb272290_P003;Zm00001eb272290_P001;Zm00001eb272290_P004	Zm00001eb272290_P005;Zm00001eb272290_P002;Zm00001eb272290_P003;Zm00001eb272290_P001;Zm00001eb272290_P004	Zm00001eb272290_P005;Zm00001eb272290_P002;Zm00001eb272290_P003;Zm00001eb272290_P001;Zm00001eb272290_P004	10	3	15.7	0	7.4345	11	0.922237	0.0208498	24.58	24.2933	24.3683	24.4139	0.148682	3	23.9598	23.2562	23.259	23.4917	0.405407	3	844230	695180	387780	491880	375750	637360	0.0669978
Zm00001eb208310_P004;Zm00001eb208310_P003;Zm00001eb208310_P001;Zm00001eb208310_P002	Zm00001eb208310_P004;Zm00001eb208310_P003;Zm00001eb208310_P001;Zm00001eb208310_P002	Zm00001eb208310_P004;Zm00001eb208310_P003;Zm00001eb208310_P001;Zm00001eb208310_P002	4	4	23.3	0	14.74	19	0.920174	0.00417119	25.9285	25.8714	25.5578	25.7859	0.199614	3	25.0014	24.9384	24.6574	24.8657	0.183125	3	6195800	6743900	3842400	3774700	4145100	6486400	0.0239558
Zm00001eb101990_P001	Zm00001eb101990_P001	Zm00001eb101990_P001	7	6	14.1	0	8.6516	9	0.919199	0.00347171	23.9651	24.1652	24.1061	24.0788	0.102832	3	23.3038	23.2877	22.8873	23.1596	0.235961	3	410440	585770	343980	237990	261070	349780	0.0238037
Zm00001eb156490_P001;Zm00001eb439630_P002;Zm00001eb440460_P002;Zm00001eb210200_P002;Zm00001eb210200_P001;Zm00001eb204580_P001;Zm00001eb439630_P001;Zm00001eb156490_P003;Zm00001eb156490_P002;Zm00001eb439630_P003;Zm00001eb004570_P001;Zm00001eb440460_P003;Zm00	Zm00001eb156490_P001;Zm00001eb439630_P002;Zm00001eb440460_P002;Zm00001eb210200_P002;Zm00001eb210200_P001;Zm00001eb204580_P001;Zm00001eb439630_P001;Zm00001eb156490_P003;Zm00001eb156490_P002;Zm00001eb439630_P003;Zm00001eb004570_P001;Zm00001eb440460_P003;Zm00001eb440460_P001;Zm00001eb361300_P001	Zm00001eb156490_P001;Zm00001eb439630_P002;Zm00001eb440460_P002;Zm00001eb210200_P002;Zm00001eb210200_P001;Zm00001eb204580_P001;Zm00001eb439630_P001;Zm00001eb156490_P003;Zm00001eb156490_P002;Zm00001eb439630_P003;Zm00001eb004570_P001;Zm00001eb440460_P003;Zm00001eb440460_P001;Zm00001eb361300_P001	2	2	12.8	0	9.1201	4	0.917839	0.0627563	23.1715	22.0729	23.1233	22.7892	0.620835	3	21.8416	21.8782	21.8945	21.8714	0.0270952	3	884850	551350	408620	167750	128580	328000	0.131072
Zm00001eb233070_P003;Zm00001eb233070_P002;Zm00001eb233070_P001	Zm00001eb233070_P003;Zm00001eb233070_P002;Zm00001eb233070_P001	Zm00001eb233070_P003;Zm00001eb233070_P002;Zm00001eb233070_P001	24	22	66.9	0	214.17	144	0.91695	0.00678449	29.9894	30.0188	30.1002	30.0361	0.057415	3	28.8499	29.0596	29.4481	29.1192	0.30352	3	43466000	45843000	26193000	21552000	24297000	44167000	0.0383306
Zm00001eb180060_P001;Zm00001eb180060_P002	Zm00001eb180060_P001;Zm00001eb180060_P002	Zm00001eb180060_P001;Zm00001eb180060_P002	1	1	3.6	0	2.9631	5	0.913767	0.0822102	21.7108	21.5247	21.4463	21.5606	0.135858	3	20.3043	20.215	21.4213	20.6469	0.67214	3	159250	138410	77788	56295	60689	221850	0.158109
Zm00001eb409020_P003;Zm00001eb409020_P002	Zm00001eb409020_P003;Zm00001eb409020_P002	Zm00001eb409020_P003;Zm00001eb409020_P002	1	1	18.3	0	4.8099	5	0.910358	0.0413184	23.0933	23.7223	23.6802	23.4986	0.351686	3	22.8766	22.7549	22.1332	22.5883	0.398731	3	1364100	2086000	1202300	1100200	1159600	1194000	0.100417
Zm00001eb012920_P002;Zm00001eb012920_P001	Zm00001eb012920_P002;Zm00001eb012920_P001;Zm00001eb397280_P001	Zm00001eb012920_P002;Zm00001eb012920_P001	3	3	19.7	0	4.3336	6	0.907856	0.0240508	23.4151	22.8247	23.5976	23.2791	0.404024	3	22.4314	22.5188	22.1636	22.3713	0.185114	3	1108900	648930	525990	249220	69009	319340	0.0744426
Zm00001eb369130_P001	Zm00001eb369130_P001	Zm00001eb369130_P001	1	1	4.6	0.0026923	1.7571	6	0.907566	0.0591565	24.6175	24.2907	25.0805	24.6629	0.396857	3	23.7098	23.3281	24.2282	23.7554	0.451745	3	13733000	10827000	11108000	6859900	6038400	17853000	0.126132
Zm00001eb164590_P003;Zm00001eb164590_P002;Zm00001eb164590_P004;Zm00001eb164590_P001	Zm00001eb164590_P003;Zm00001eb164590_P002;Zm00001eb164590_P004;Zm00001eb164590_P001	Zm00001eb164590_P003;Zm00001eb164590_P002;Zm00001eb164590_P004;Zm00001eb164590_P001	1	1	4.1	0	2.9591	5	0.906584	0.0393878	22.7659	23.5317	23.5562	23.2846	0.44941	3	22.3823	22.6394	22.1124	22.378	0.263481	3	634190	1066300	643600	455580	624380	686540	0.0977424
Zm00001eb393200_P003;Zm00001eb393200_P002;Zm00001eb020200_P001;Zm00001eb393200_P001	Zm00001eb393200_P003;Zm00001eb393200_P002;Zm00001eb020200_P001;Zm00001eb393200_P001;Zm00001eb020200_P002	Zm00001eb393200_P003;Zm00001eb393200_P002;Zm00001eb020200_P001;Zm00001eb393200_P001	8	8	52.4	0	23.974	31	0.905836	0.0279835	26.22	26.4855	25.9202	26.2086	0.282832	3	25.5357	25.4956	24.8768	25.3027	0.369403	3	12100000	10018000	6052800	3375200	5719900	5560600	0.0804809
Zm00001eb187900_P004;Zm00001eb187900_P003;Zm00001eb187900_P002;Zm00001eb187900_P001;Zm00001eb251410_P004;Zm00001eb251410_P003;Zm00001eb251410_P002;Zm00001eb251410_P001	Zm00001eb187900_P004;Zm00001eb187900_P003;Zm00001eb187900_P002;Zm00001eb187900_P001;Zm00001eb251410_P004;Zm00001eb251410_P003;Zm00001eb251410_P002;Zm00001eb251410_P001	Zm00001eb187900_P004;Zm00001eb187900_P003;Zm00001eb187900_P002;Zm00001eb187900_P001;Zm00001eb251410_P004;Zm00001eb251410_P003;Zm00001eb251410_P002;Zm00001eb251410_P001	2	2	5.6	0	5.4839	6	0.905584	0.0170762	23.6432	23.275	22.9244	23.2808	0.359436	3	22.575	22.2791	22.2716	22.3753	0.173052	3	643040	474180	245170	326200	289330	445410	0.0586058
Zm00001eb242400_P001;Zm00001eb242390_P001;Zm00001eb242390_P002	Zm00001eb242400_P001;Zm00001eb242390_P001;Zm00001eb242390_P002	Zm00001eb242400_P001;Zm00001eb242390_P001;Zm00001eb242390_P002	8	3	47.7	0	92.982	87	0.904463	0.000420255	28.6476	28.6535	28.6701	28.6571	0.0116684	3	27.5874	27.858	27.8124	27.7526	0.144883	3	94692000	86770000	56424000	48646000	75497000	96285000	0.0129032
Zm00001eb071630_P001;Zm00001eb024030_P001;Zm00001eb390720_P001	Zm00001eb071630_P001;Zm00001eb024030_P001;Zm00001eb390720_P001	Zm00001eb071630_P001;Zm00001eb024030_P001;Zm00001eb390720_P001	2	2	15.4	0	2.5475	6	0.903168	0.0214718	24.4778	23.8256	24.0725	24.1253	0.329275	3	23.4658	23.2711	22.9295	23.2221	0.271459	3	4388100	2656200	1957600	1757500	1761200	2201900	0.0672258
Zm00001eb023810_P001	Zm00001eb023810_P001	Zm00001eb023810_P001	3	3	12.7	0	5.0258	8	0.901915	0.0167339	23.7714	23.3647	23.963	23.6997	0.305534	3	22.5781	23.07	22.7452	22.7978	0.250168	3	1027900	745770	603090	484690	808780	753390	0.0579465
Zm00001eb062800_P003;Zm00001eb062800_P002;Zm00001eb062800_P001;Zm00001eb012160_P002;Zm00001eb012160_P001	Zm00001eb062800_P003;Zm00001eb062800_P002;Zm00001eb062800_P001;Zm00001eb012160_P002;Zm00001eb012160_P001	Zm00001eb062800_P003;Zm00001eb062800_P002;Zm00001eb062800_P001;Zm00001eb012160_P002;Zm00001eb012160_P001	2	2	7	0	4.8517	8	0.897379	0.0393984	22.0544	22.4241	21.7788	22.0858	0.323765	3	21.3315	20.735	21.4987	21.1884	0.401414	3	202830	285240	47794	130950	42623	240290	0.0975873
Zm00001eb193140_P004;Zm00001eb193140_P003;Zm00001eb193140_P002;Zm00001eb193140_P001	Zm00001eb193140_P004;Zm00001eb193140_P003;Zm00001eb193140_P002;Zm00001eb193140_P001;Zm00001eb418760_P002	Zm00001eb193140_P004;Zm00001eb193140_P003;Zm00001eb193140_P002;Zm00001eb193140_P001	6	1	27.8	0.00084567	2.2897	3	0.896906	0.000457135	22.6093	22.6873	22.8338	22.7101	0.113957	3	21.8135	21.9064	21.7198	21.8132	0.0933192	3	533210	547510	384990	283170	346360	399020	0.0108108
Zm00001eb319760_P003;Zm00001eb319760_P002;Zm00001eb103570_P001	Zm00001eb319760_P003;Zm00001eb319760_P002;Zm00001eb103570_P001	Zm00001eb319760_P003;Zm00001eb319760_P002;Zm00001eb103570_P001	1	1	4.2	0	7.1427	5	0.891609	1	NaN	NaN	21.0051	21.0051	NaN	1	20.1118	20.3431	19.8856	20.1135	0.228771	3	0	0	77513	66654	89727	103520	0.989994
Zm00001eb372220_P001;Zm00001eb279760_P001;Zm00001eb372220_P004;Zm00001eb279760_P002	Zm00001eb372220_P001;Zm00001eb279760_P001;Zm00001eb372220_P004;Zm00001eb279760_P002	Zm00001eb372220_P001;Zm00001eb279760_P001;Zm00001eb372220_P004;Zm00001eb279760_P002	1	1	3.9	0.0020032	1.9539	6	0.891111	0.0336453	21.9813	21.3657	21.5158	21.6209	0.320983	3	20.8876	20.9892	20.3127	20.7298	0.364766	3	276120	178190	117340	121250	149200	147900	0.0896237
Zm00001eb194950_P002;Zm00001eb163250_P001;Zm00001eb404830_P001;Zm00001eb094250_P002;Zm00001eb194950_P001;Zm00001eb094250_P001	Zm00001eb194950_P002;Zm00001eb163250_P001;Zm00001eb404830_P001;Zm00001eb094250_P002;Zm00001eb194950_P001;Zm00001eb094250_P001;Zm00001eb094250_P003;Zm00001eb154320_P001;Zm00001eb216750_P001;Zm00001eb427350_P001;Zm00001eb442850_P001;Zm00001eb272060_P001;Zm00001eb317870_P001;Zm00001eb216740_P001;Zm00001eb216730_P001;Zm00001eb211210_P001;Zm00001eb235110_P001;Zm00001eb011500_P001;Zm00001eb346630_P001;…	Zm00001eb194950_P002;Zm00001eb163250_P001;Zm00001eb404830_P001;Zm00001eb094250_P002;Zm00001eb194950_P001;Zm00001eb094250_P001	45	45	28.7	0	221.67	181	0.890989	0.00136628	29.1531	29.3091	29.4073	29.2898	0.128216	3	28.5661	28.2948	28.3356	28.3988	0.14627	3	8109600	8339500	5083400	4295700	4127300	6526800	0.0134762
Zm00001eb345550_P001;Zm00001eb091050_P001;Zm00001eb081910_P001;Zm00001eb297860_P001	Zm00001eb345550_P001;Zm00001eb091050_P001;Zm00001eb081910_P001;Zm00001eb297860_P001	Zm00001eb345550_P001;Zm00001eb091050_P001;Zm00001eb081910_P001;Zm00001eb297860_P001	2	2	8.4	0	3.2409	5	0.887978	0.00824998	22.0428	21.6092	21.4394	21.6971	0.311148	3	20.862	20.8149	20.7505	20.8092	0.0559948	3	473900	220820	196270	120200	138410	209690	0.0414456
Zm00001eb146880_P003;Zm00001eb146880_P001;Zm00001eb146880_P004;Zm00001eb146880_P005;Zm00001eb146880_P002	Zm00001eb146880_P003;Zm00001eb146880_P001;Zm00001eb146880_P004;Zm00001eb146880_P005;Zm00001eb146880_P002	Zm00001eb146880_P003;Zm00001eb146880_P001;Zm00001eb146880_P004;Zm00001eb146880_P005;Zm00001eb146880_P002	3	3	13.7	0	5.9439	7	0.884672	0.00228048	22.5581	22.5382	22.7813	22.6259	0.134979	3	21.6611	21.9422	21.6203	21.7412	0.17527	3	705410	718320	263390	187600	142970	429290	0.0214769
Zm00001eb354640_P001;Zm00001eb417370_P003;Zm00001eb417370_P002	Zm00001eb354640_P001;Zm00001eb417370_P003;Zm00001eb417370_P002	Zm00001eb354640_P001;Zm00001eb417370_P003;Zm00001eb417370_P002	14	0	53.8	0	100.49	103	0.884396	0.00555681	29.4309	29.4335	29.3445	29.403	0.0506105	3	28.2049	28.7304	28.6204	28.5186	0.277196	3	38485000	39312000	18344000	15761000	23902000	39389000	0.0333825
Zm00001eb332790_P001;Zm00001eb291240_P001;Zm00001eb227660_P001	Zm00001eb332790_P001;Zm00001eb291240_P001;Zm00001eb227660_P001	Zm00001eb332790_P001;Zm00001eb291240_P001;Zm00001eb227660_P001	1	1	9.8	0.0027206	1.8172	3	0.88348	0.133844	21.8192	21.8006	NaN	21.8099	0.0131242	2	21.2868	NaN	20.5661	20.9264	0.509602	2	789670	770850	0	511660	0	564130	0.219718
Zm00001eb021750_P001;Zm00001eb198470_P002;Zm00001eb037460_P001;Zm00001eb198470_P001	Zm00001eb021750_P001;Zm00001eb198470_P002;Zm00001eb037460_P001;Zm00001eb198470_P001	Zm00001eb021750_P001;Zm00001eb198470_P002;Zm00001eb037460_P001;Zm00001eb198470_P001	1	1	3.3	0.0037622	1.6785	2	0.882048	0.0811161	21.0832	20.364	20.6652	20.7041	0.361165	3	20.3452	19.8734	19.2476	19.8221	0.550557	3	124470	94136	76401	69937	61434	50780	0.157034
Zm00001eb359780_P002;Zm00001eb359780_P001;Zm00001eb157400_P001;Zm00001eb157400_P003;Zm00001eb359780_P003;Zm00001eb157400_P002;Zm00001eb343830_P002	Zm00001eb359780_P002;Zm00001eb359780_P001;Zm00001eb157400_P001;Zm00001eb157400_P003;Zm00001eb359780_P003;Zm00001eb157400_P002;Zm00001eb343830_P002	Zm00001eb359780_P002;Zm00001eb359780_P001;Zm00001eb157400_P001;Zm00001eb157400_P003;Zm00001eb359780_P003;Zm00001eb157400_P002;Zm00001eb343830_P002	12	3	59	0	8.5496	4	0.872	0.127472	23.3242	24.3919	24.4112	24.0424	0.622107	3	22.9593	23.7223	22.8296	23.1704	0.482353	3	1386700	2030700	1158800	995580	1738100	1528800	0.214833
Zm00001eb081280_P002;Zm00001eb081280_P001	Zm00001eb081280_P002;Zm00001eb081280_P001	Zm00001eb081280_P002;Zm00001eb081280_P001	3	3	20.4	0	9.3818	12	0.870314	0.245635	24.0562	23.6157	24.6015	24.0911	0.493821	3	23.6382	22.0873	23.937	23.2208	0.992952	3	1657500	1178600	1297700	1472700	480110	2700000	0.353051
Zm00001eb244590_P002;Zm00001eb423640_P001;Zm00001eb182750_P001	Zm00001eb244590_P002;Zm00001eb423640_P001;Zm00001eb182750_P001;Zm00001eb182750_P002;Zm00001eb244590_P001	Zm00001eb244590_P002;Zm00001eb423640_P001;Zm00001eb182750_P001	3	3	6.5	0	4.6971	8	0.869345	0.0725334	23.1199	22.6325	22.2714	22.6746	0.425806	3	22.1507	21.2928	21.9723	21.8053	0.45266	3	572460	573010	113370	380400	45162	369080	0.144166
Zm00001eb373120_P001;Zm00001eb372400_P001	Zm00001eb373120_P001;Zm00001eb372400_P001	Zm00001eb373120_P001;Zm00001eb372400_P001	4	4	23.6	0	43.62	19	0.868242	0.0150617	24.5277	24.5201	24.7891	24.6123	0.153144	3	23.4864	24.1227	23.6231	23.7441	0.334973	3	1966400	1999400	1288100	864080	1531200	1071400	0.0537303
Zm00001eb294640_P001;Zm00001eb294640_P002;Zm00001eb342640_P001	Zm00001eb294640_P001;Zm00001eb294640_P002;Zm00001eb342640_P001	Zm00001eb294640_P001;Zm00001eb294640_P002;Zm00001eb342640_P001	2	2	13.8	0.0020105	1.9724	4	0.867746	0.120257	23.6025	22.3485	22.7191	22.89	0.644251	3	22.3676	22.1289	21.5704	22.0223	0.409129	3	2056100	458270	1034300	879290	376310	402140	0.203914
Zm00001eb327780_P001;Zm00001eb327780_P002	Zm00001eb327780_P001;Zm00001eb327780_P002	Zm00001eb327780_P001;Zm00001eb327780_P002	1	1	6.1	0.0026933	1.7606	4	0.866821	0.153439	21.8718	21.1095	NaN	21.4907	0.538973	2	20.5665	20.6811	NaN	20.6238	0.0810433	2	372270	217030	0	141170	175290	0	0.241988
Zm00001eb189920_P001;Zm00001eb189920_P002;Zm00001eb189920_P003	Zm00001eb189920_P001;Zm00001eb189920_P002;Zm00001eb189920_P003	Zm00001eb189920_P001;Zm00001eb189920_P002;Zm00001eb189920_P003	6	5	15.3	0	16.62	10	0.866222	0.0242287	24.9627	24.8436	24.298	24.7014	0.354404	3	23.76	24.0982	23.6475	23.8352	0.234597	3	1402900	1416800	428370	470980	632700	733380	0.0744033
Zm00001eb172970_P002;Zm00001eb172970_P001	Zm00001eb172970_P002;Zm00001eb172970_P001	Zm00001eb172970_P002;Zm00001eb172970_P001	6	6	14.6	0	31.387	27	0.864923	0.142489	24.7397	24.4097	25.5357	24.895	0.578865	3	24.5375	23.3922	24.1607	24.0301	0.583708	3	1018300	801890	1001800	830320	416510	1079500	0.230939
Zm00001eb278510_P001	Zm00001eb278510_P001	Zm00001eb278510_P001	10	10	39	0	37.744	27	0.863348	0.0261196	26.2256	25.7888	26.1926	26.069	0.243229	3	24.8563	25.1868	25.5739	25.2057	0.359175	3	8211900	4501400	4054600	1938300	2380500	5558300	0.0782857
Zm00001eb307650_P001;Zm00001eb307650_P002	Zm00001eb307650_P001;Zm00001eb307650_P002	Zm00001eb307650_P001;Zm00001eb307650_P002	2	2	9.1	0	3.5324	7	0.863062	0.00327651	23.6257	23.553	23.629	23.6026	0.0429658	3	22.9978	22.6791	22.5416	22.7395	0.234	3	1364800	1186200	1024000	1084200	558140	1360700	0.0248718
Zm00001eb327530_P001	Zm00001eb327530_P001	Zm00001eb327530_P001	4	3	13.5	0	40.551	16	0.862148	0.0080962	24.3659	24.534	24.462	24.454	0.0843463	3	23.2637	23.6826	23.8291	23.5918	0.293431	3	855390	992090	643710	444740	538640	1115500	0.0415286
Zm00001eb300870_P002;Zm00001eb300870_P001;Zm00001eb117150_P001	Zm00001eb300870_P002;Zm00001eb300870_P001;Zm00001eb117150_P001	Zm00001eb300870_P002;Zm00001eb300870_P001;Zm00001eb117150_P001	2	2	14	0.0045028	1.6626	4	0.860359	0.0608193	22.2823	22.0554	22.5016	22.2798	0.223095	3	21.4302	20.8832	21.9448	21.4194	0.530857	3	1242000	1282300	680620	255210	176550	1774900	0.128544
Zm00001eb282710_P001;Zm00001eb282710_P002	Zm00001eb282710_P001;Zm00001eb282710_P002;Zm00001eb418550_P002;Zm00001eb235580_P005;Zm00001eb418550_P001;Zm00001eb235580_P001;Zm00001eb235580_P002;Zm00001eb235580_P003;Zm00001eb179930_P001	Zm00001eb282710_P001;Zm00001eb282710_P002	3	2	13.5	0	17.318	6	0.858526	0.0403367	23.4515	NaN	23.8297	23.6406	0.267421	2	23.0611	22.516	22.769	22.7821	0.272776	3	684740	0	352570	474630	396060	706910	0.0989154
Zm00001eb323110_P001	Zm00001eb323110_P001	Zm00001eb323110_P001	1	1	25.2	0	4.7919	1	0.857124	0.222435	20.316	22.0909	20.3899	20.9323	1.00407	3	20.2596	20.1392	19.8266	20.0751	0.223503	3	425660	946470	276770	368920	358060	367790	0.325399
Zm00001eb260490_P003;Zm00001eb260490_P002;Zm00001eb260490_P001;Zm00001eb363030_P001;Zm00001eb174080_P004;Zm00001eb174080_P001;Zm00001eb174080_P002	Zm00001eb260490_P003;Zm00001eb260490_P002;Zm00001eb260490_P001;Zm00001eb363030_P001;Zm00001eb174080_P004;Zm00001eb174080_P001;Zm00001eb174080_P002	Zm00001eb260490_P003;Zm00001eb260490_P002;Zm00001eb260490_P001;Zm00001eb363030_P001;Zm00001eb174080_P004;Zm00001eb174080_P001;Zm00001eb174080_P002	2	2	15	0	9.2839	4	0.855019	1	22.3355	22.4532	22.5571	22.4486	0.110886	3	21.5936	NaN	NaN	21.5936	NaN	1	356660	560440	244030	199860	0	0	0.949479
Zm00001eb018810_P001	Zm00001eb018810_P001	Zm00001eb018810_P001	1	1	1	0	2.5351	3	0.845009	0.127678	22.0777	21.4537	21.0101	21.5138	0.536349	3	NaN	20.7485	20.5892	20.6688	0.112604	2	54753	35129	16521	0	23761	33225	0.214845
Zm00001eb291480_P001	Zm00001eb291480_P001	Zm00001eb291480_P001	3	3	23.6	0	4.456	6	0.84477	0.0157571	23.1488	23.4931	22.8727	23.1715	0.310865	3	22.5139	22.3284	22.1381	22.3268	0.187891	3	2257100	765530	1105800	368020	371140	515340	0.0554887
Zm00001eb333520_P001	Zm00001eb333520_P001;Zm00001eb127780_P001;Zm00001eb328640_P001	Zm00001eb333520_P001	5	5	16.1	0	6.2091	5	0.841988	0.000500562	22.0303	21.8033	21.884	21.9059	0.115098	3	21.15	20.9858	21.0559	21.0639	0.0823845	3	163000	117010	39696	21752	19869	289790	0.0097561
Zm00001eb039550_P004;Zm00001eb039550_P003;Zm00001eb039550_P002;Zm00001eb039550_P001;Zm00001eb039550_P005;Zm00001eb176070_P001	Zm00001eb039550_P004;Zm00001eb039550_P003;Zm00001eb039550_P002;Zm00001eb039550_P001;Zm00001eb039550_P005;Zm00001eb176070_P001;Zm00001eb386340_P001;Zm00001eb302840_P001;Zm00001eb358610_P001;Zm00001eb291780_P001;Zm00001eb244820_P001;Zm00001eb375330_P001	Zm00001eb039550_P004;Zm00001eb039550_P003;Zm00001eb039550_P002;Zm00001eb039550_P001;Zm00001eb039550_P005;Zm00001eb176070_P001	6	2	29.2	0	18.202	9	0.839731	0.0360297	25.594	25.5197	24.7991	25.3043	0.439064	3	24.5705	24.5464	24.2768	24.4646	0.163027	3	6700200	4866600	1673500	2288200	2601500	2994300	0.0934478
Zm00001eb351630_P001;Zm00001eb289870_P001;Zm00001eb211900_P001;Zm00001eb148830_P001;Zm00001eb062450_P001;Zm00001eb148830_P002;Zm00001eb045500_P001	Zm00001eb351630_P001;Zm00001eb289870_P001;Zm00001eb211900_P001;Zm00001eb148830_P001;Zm00001eb062450_P001;Zm00001eb148830_P002;Zm00001eb045500_P001;Zm00001eb400450_P001	Zm00001eb351630_P001;Zm00001eb289870_P001;Zm00001eb211900_P001;Zm00001eb148830_P001;Zm00001eb062450_P001;Zm00001eb148830_P002;Zm00001eb045500_P001	4	4	35.2	0	16.236	29	0.837036	0.0490831	26.7989	27.1433	27.0709	27.0043	0.181603	3	26.0414	26.7038	25.7567	26.1673	0.485967	3	14053000	26242000	16493000	11207000	20903000	23656000	0.112585
Zm00001eb150730_P001	Zm00001eb150730_P001	Zm00001eb150730_P001	3	3	11.6	0	5.3724	6	0.833454	0.0061832	23.3712	23.44	23.3951	23.4021	0.0349363	3	22.2568	22.6984	22.7507	22.5686	0.271328	3	723500	751450	425750	129760	331740	1049400	0.0343509
Zm00001eb282320_P002;Zm00001eb282320_P001	Zm00001eb282320_P002;Zm00001eb282320_P001	Zm00001eb282320_P002;Zm00001eb282320_P001	3	3	17.6	0	32.55	14	0.832691	0.124907	25.8156	25.7084	26.2272	25.917	0.273869	3	25.8325	24.4653	24.9552	25.0844	0.692681	3	4874000	3295200	3466400	3837600	1935500	5023100	0.211288
Zm00001eb013760_P001	Zm00001eb013760_P001;Zm00001eb396720_P001	Zm00001eb013760_P001	4	4	14.1	0	9.3221	11	0.830696	0.108918	23.9187	23.6541	24.6152	24.0627	0.496447	3	23.7161	22.7303	23.2496	23.232	0.49312	3	1219400	1168700	838030	289170	227640	1220500	0.190353
Zm00001eb259270_P001;Zm00001eb259270_P003	Zm00001eb259270_P001;Zm00001eb259270_P003;Zm00001eb259270_P002	Zm00001eb259270_P001;Zm00001eb259270_P003	3	3	14.3	0	5.4899	5	0.828491	0.272174	23.8075	22.3589	22.1745	22.7803	0.894362	3	21.3827	21.7578	22.7151	21.9518	0.687065	3	912610	302910	340540	55197	93492	744950	0.379532
Zm00001eb248520_P001;Zm00001eb185800_P001	Zm00001eb248520_P001;Zm00001eb185800_P001	Zm00001eb248520_P001;Zm00001eb185800_P001	1	1	9.2	0	3.1427	6	0.823938	0.00843463	22.9692	22.3899	22.7502	22.7031	0.292516	3	21.8739	21.8423	21.9213	21.8792	0.0397205	3	1095200	724820	552160	480400	539020	902000	0.0417578
Zm00001eb176110_P002;Zm00001eb176110_P001;Zm00001eb176110_P003	Zm00001eb176110_P002;Zm00001eb176110_P001;Zm00001eb176110_P003	Zm00001eb176110_P002;Zm00001eb176110_P001;Zm00001eb176110_P003	1	1	3.6	0.0027473	1.8591	1	0.823275	0.374624	21.9508	20.2822	20.0301	20.7544	1.04376	3	19.7371	NaN	20.125	19.9311	0.274274	2	143700	71547	29932	31852	0	99086	0.495698
Zm00001eb190340_P001;Zm00001eb190340_P002	Zm00001eb190340_P001;Zm00001eb190340_P002	Zm00001eb190340_P001;Zm00001eb190340_P002	12	3	43.3	0	18.536	12	0.823233	0.00584362	26.1269	26.129	25.7258	25.9939	0.232191	3	25.2144	25.2728	25.0247	25.1707	0.129757	3	6777500	4491500	2414100	2774900	3628600	1176700	0.0341802
Zm00001eb371740_P001	Zm00001eb371740_P001	Zm00001eb371740_P001	10	4	26.6	0	47.105	37	0.81929	0.00227229	25.8104	25.6978	25.876	25.7947	0.0900918	3	24.8337	25.1831	24.9095	24.9754	0.183781	3	2288000	2093600	1188800	1086700	1665000	2240200	0.0218125
Zm00001eb018690_P001	Zm00001eb018690_P001	Zm00001eb018690_P001	1	1	9.4	0.0037693	1.6842	6	0.818979	0.253958	25.5488	25.2728	26.1408	25.6541	0.443495	3	25.4901	23.722	25.2933	24.8352	0.969007	3	17152000	14769000	15520000	14179000	4594800	28199000	0.359093
Zm00001eb113600_P002;Zm00001eb113600_P001	Zm00001eb113600_P002;Zm00001eb113600_P001	Zm00001eb113600_P002;Zm00001eb113600_P001	2	2	3.6	0.0076004	1.4468	2	0.818508	0.0173112	21.5053	NaN	21.4428	21.4741	0.0441915	2	NaN	20.7601	20.551	20.6556	0.147848	2	126980	0	36262	0	89178	56210	0.058778
Zm00001eb216870_P005;Zm00001eb216870_P004;Zm00001eb216870_P001;Zm00001eb216870_P002;Zm00001eb216870_P003	Zm00001eb216870_P005;Zm00001eb216870_P004;Zm00001eb216870_P001;Zm00001eb216870_P002;Zm00001eb216870_P003	Zm00001eb216870_P005;Zm00001eb216870_P004;Zm00001eb216870_P001;Zm00001eb216870_P002;Zm00001eb216870_P003	13	5	16	0	9.5852	15	0.814039	0.325243	24.1598	23.2441	23.9935	23.7991	0.487828	3	23.7537	21.6508	23.5508	22.9851	1.15997	3	402040	205600	232210	274190	54467	432200	0.443065
Zm00001eb057690_P002;Zm00001eb057690_P001	Zm00001eb057690_P002;Zm00001eb057690_P001	Zm00001eb057690_P002;Zm00001eb057690_P001	7	3	31.6	0	39.92	31	0.813734	0.074953	26.8071	26.9943	26.6182	26.8065	0.188054	3	26.1726	26.439	25.3668	25.9928	0.558245	3	11811000	14196000	7316900	6705900	10784000	9478600	0.148502
Zm00001eb233020_P002;Zm00001eb233020_P001;Zm00001eb207370_P002;Zm00001eb207370_P001;Zm00001eb233020_P003	Zm00001eb233020_P002;Zm00001eb233020_P001;Zm00001eb207370_P002;Zm00001eb207370_P001;Zm00001eb233020_P003	Zm00001eb233020_P002;Zm00001eb233020_P001;Zm00001eb207370_P002;Zm00001eb207370_P001;Zm00001eb233020_P003	8	8	34.8	0	28.185	25	0.809002	0.00217901	26.044	25.9197	25.955	25.9729	0.0640351	3	24.958	25.2033	25.3304	25.1639	0.18932	3	3816300	4524000	2087600	1711000	2225300	4000100	0.0219344
Zm00001eb229430_P001;Zm00001eb229430_P002	Zm00001eb229430_P001;Zm00001eb229430_P002	Zm00001eb229430_P001;Zm00001eb229430_P002	6	3	25.4	0	18.942	30	0.807049	0.0591575	24.9458	25.0589	25.0132	25.006	0.0569504	3	23.6153	24.3259	24.6556	24.1989	0.531669	3	3382600	1674600	1137000	484810	1108300	2122500	0.125962
Zm00001eb109030_P001	Zm00001eb109030_P001	Zm00001eb109030_P001	7	1	46.2	0	39.59	35	0.806698	0.103753	25.7441	26.6565	26.2807	26.2271	0.458531	3	25.2205	25.9707	25.07	25.4204	0.482498	3	7465000	16033000	8712800	5070400	8811200	8410500	0.185583
Zm00001eb122840_P001	Zm00001eb122840_P001	Zm00001eb122840_P001	1	1	4.3	0.0088842	1.3457	1	0.806543	1	NaN	20.5694	19.8395	20.2045	0.516099	2	19.3979	NaN	NaN	19.3979	NaN	1	0	118000	54062	46813	0	0	0.983389
Zm00001eb260570_P001;Zm00001eb260570_P004;Zm00001eb260570_P003;Zm00001eb260570_P002;Zm00001eb260570_P005	Zm00001eb260570_P001;Zm00001eb260570_P004;Zm00001eb260570_P003;Zm00001eb260570_P002;Zm00001eb260570_P005	Zm00001eb260570_P001;Zm00001eb260570_P004;Zm00001eb260570_P003;Zm00001eb260570_P002;Zm00001eb260570_P005	5	1	35.8	0.0075621	1.4125	1	0.806231	0.0490851	22.4855	21.5242	21.8225	21.9441	0.492058	3	21.0415	21.211	21.1609	21.1378	0.0870805	3	399530	278210	249670	135050	195920	289560	0.112422
Zm00001eb037200_P001;Zm00001eb037200_P004;Zm00001eb037200_P006;Zm00001eb037200_P002;Zm00001eb271020_P001;Zm00001eb037200_P003;Zm00001eb037200_P005;Zm00001eb137560_P001	Zm00001eb037200_P001;Zm00001eb037200_P004;Zm00001eb037200_P006;Zm00001eb037200_P002;Zm00001eb271020_P001;Zm00001eb037200_P003;Zm00001eb037200_P005;Zm00001eb137560_P001;Zm00001eb292300_P001	Zm00001eb037200_P001;Zm00001eb037200_P004;Zm00001eb037200_P006;Zm00001eb037200_P002;Zm00001eb271020_P001;Zm00001eb037200_P003;Zm00001eb037200_P005;Zm00001eb137560_P001	9	3	37.9	0	4.1	3	0.80361	0.026596	23.8372	23.238	23.079	23.3847	0.399851	3	22.6438	22.5041	22.5954	22.5811	0.0709285	3	947720	792650	374310	540460	562480	885810	0.0790428
Zm00001eb237090_P001	Zm00001eb237090_P001	Zm00001eb237090_P001	1	1	3	0	6.4248	6	0.802845	0.225495	23.3426	22.8358	22.1945	22.791	0.575334	3	21.7574	22.8601	21.3469	21.9881	0.78255	3	343950	239360	91067	107430	264590	146850	0.328854
Zm00001eb116230_P001	Zm00001eb116230_P001	Zm00001eb116230_P001	2	2	6.1	0	2.4466	4	0.802326	0.152987	21.3831	21.6902	22.1197	21.731	0.370036	3	NaN	20.5013	21.356	20.9287	0.604333	2	372170	209070	167090	0	93323	621150	0.241886
Zm00001eb351940_P002;Zm00001eb351940_P001;Zm00001eb290310_P003;Zm00001eb290310_P002;Zm00001eb290310_P001	Zm00001eb351940_P002;Zm00001eb351940_P001;Zm00001eb290310_P003;Zm00001eb290310_P002;Zm00001eb290310_P001	Zm00001eb351940_P002;Zm00001eb351940_P001;Zm00001eb290310_P003;Zm00001eb290310_P002;Zm00001eb290310_P001	2	2	11.1	0	9.449	7	0.802086	0.128111	23.7596	23.5065	24.3966	23.8876	0.458614	3	23.1714	22.485	23.6	23.0855	0.562456	3	4966300	4149900	4830200	3149900	2034800	7605800	0.214694
Zm00001eb285660_P001;Zm00001eb346580_P001;Zm00001eb130620_P001;Zm00001eb130620_P003	Zm00001eb285660_P001;Zm00001eb346580_P001;Zm00001eb130620_P001;Zm00001eb130620_P003;Zm00001eb397360_P001;Zm00001eb148640_P001;Zm00001eb397360_P002;Zm00001eb130620_P002;Zm00001eb368100_P001	Zm00001eb285660_P001;Zm00001eb346580_P001;Zm00001eb130620_P001;Zm00001eb130620_P003	5	4	13.2	0	9.2461	9	0.799843	0.0818065	24.065	23.9599	24.5813	24.2021	0.332602	3	23.9729	23.0535	23.1803	23.4022	0.498265	3	941820	605710	647180	603040	502590	672760	0.157787
Zm00001eb394670_P001;Zm00001eb016960_P001;Zm00001eb016960_P002	Zm00001eb394670_P001;Zm00001eb016960_P001;Zm00001eb016960_P002	Zm00001eb394670_P001;Zm00001eb016960_P001;Zm00001eb016960_P002	4	2	29.1	0	4.6319	5	0.79941	0.0173748	22.5383	22.8893	22.4358	22.6212	0.237816	3	21.9787	21.519	21.9675	21.8218	0.262227	3	1326200	1469800	383810	427750	356700	742290	0.059219
Zm00001eb160820_P001	Zm00001eb160820_P001;Zm00001eb160830_P001	Zm00001eb160820_P001	7	7	18.9	0	12.872	19	0.798304	0.000813038	25.1441	25.0644	24.9884	25.0657	0.07787	3	24.4178	24.1819	24.2024	24.2674	0.130719	3	1691200	1118500	575200	647620	668860	1029900	0.00993333
Zm00001eb219260_P001	Zm00001eb219260_P001	Zm00001eb219260_P001	1	1	6.7	0	3.0726	6	0.796965	0.142547	21.1719	21.3886	22.3798	21.6468	0.643956	3	20.4391	20.8741	21.2363	20.8498	0.39914	3	229180	263340	310630	129240	200370	408040	0.230911
Zm00001eb214380_P003;Zm00001eb214380_P005;Zm00001eb214380_P004;Zm00001eb214380_P002;Zm00001eb214380_P001	Zm00001eb214380_P003;Zm00001eb214380_P005;Zm00001eb214380_P004;Zm00001eb214380_P002;Zm00001eb214380_P001	Zm00001eb214380_P003;Zm00001eb214380_P005;Zm00001eb214380_P004;Zm00001eb214380_P002;Zm00001eb214380_P001	1	1	5.3	0.00204	2.0357	1	0.796524	0.0764661	20.7177	20.4943	21.5401	20.9174	0.550751	3	19.9359	20.3064	20.1203	20.1209	0.185262	3	226200	164090	143570	71707	137460	168250	0.150593
Zm00001eb124750_P001;Zm00001eb175750_P001;Zm00001eb099500_P001	Zm00001eb124750_P001;Zm00001eb175750_P001;Zm00001eb099500_P001;Zm00001eb135100_P001;Zm00001eb040600_P001;Zm00001eb089500_P001;Zm00001eb132050_P001	Zm00001eb124750_P001;Zm00001eb175750_P001;Zm00001eb099500_P001	6	1	33.1	0	5.3856	10	0.795879	0.0858059	22.8097	23.9307	23.2166	23.319	0.567457	3	22.765	22.3459	22.4585	22.5231	0.216882	3	1679500	3543600	1414000	1524200	1472200	2300000	0.165382
Zm00001eb264960_P003;Zm00001eb264960_P001;Zm00001eb264960_P002	Zm00001eb264960_P003;Zm00001eb264960_P001;Zm00001eb264960_P002	Zm00001eb264960_P003;Zm00001eb264960_P001;Zm00001eb264960_P002	5	5	16.8	0	13.667	12	0.795191	0.0130059	24.5887	24.4942	25.0503	24.711	0.297547	3	23.8417	24.0608	23.845	23.9159	0.125582	3	1370400	855530	869290	237450	930140	1354900	0.0493743
Zm00001eb411050_P001;Zm00001eb138410_P003;Zm00001eb411050_P002;Zm00001eb138410_P002;Zm00001eb138410_P001	Zm00001eb411050_P001;Zm00001eb138410_P003;Zm00001eb411050_P002;Zm00001eb138410_P002;Zm00001eb138410_P001	Zm00001eb411050_P001;Zm00001eb138410_P003;Zm00001eb411050_P002;Zm00001eb138410_P002;Zm00001eb138410_P001	6	6	13.2	0	13.079	14	0.794861	0.0807037	24.5361	25.2006	25.0193	24.9187	0.343465	3	24.6699	23.9458	23.7557	24.1238	0.482396	3	1453400	1824500	575820	1145200	693310	1691200	0.156448
Zm00001eb417370_P001	Zm00001eb417370_P001	Zm00001eb417370_P001	14	1	53.7	0.0026965	1.7675	4	0.79393	0.0885584	25.1028	25.8671	26.073	25.6809	0.51118	3	24.6711	25.2785	24.7115	24.887	0.339629	3	1906600	2892400	2051500	1324700	2314600	2475200	0.169029
Zm00001eb060510_P001;Zm00001eb060500_P001	Zm00001eb060510_P001;Zm00001eb060500_P001	Zm00001eb060510_P001;Zm00001eb060500_P001	2	2	11.9	0.0020333	2.0206	3	0.793003	0.0158638	22.3471	22.8614	22.5293	22.5793	0.260761	3	22.0182	21.7619	21.5786	21.7862	0.220773	3	466000	578600	311880	426600	325770	547770	0.05599
Zm00001eb018610_P003;Zm00001eb392330_P002;Zm00001eb018610_P002;Zm00001eb018610_P004;Zm00001eb392330_P004;Zm00001eb392330_P003;Zm00001eb392330_P001;Zm00001eb018610_P005;Zm00001eb018610_P001	Zm00001eb018610_P003;Zm00001eb392330_P002;Zm00001eb018610_P002;Zm00001eb018610_P004;Zm00001eb392330_P004;Zm00001eb392330_P003;Zm00001eb392330_P001;Zm00001eb018610_P005;Zm00001eb018610_P001	Zm00001eb018610_P003;Zm00001eb392330_P002;Zm00001eb018610_P002;Zm00001eb018610_P004;Zm00001eb392330_P004;Zm00001eb392330_P003;Zm00001eb392330_P001;Zm00001eb018610_P005;Zm00001eb018610_P001	3	3	5.2	0	3.9222	6	0.792665	0.065551	22.7226	22.0005	22.5512	22.4248	0.377274	3	22.0578	21.2806	21.5579	21.6321	0.393887	3	248300	116930	134310	78020	55310	132700	0.135571
Zm00001eb402480_P002	Zm00001eb402480_P002	Zm00001eb402480_P002	1	1	1	0	3.7978	5	0.791063	0.318598	21.0151	22.1298	21.4343	21.5264	0.563042	3	20.0466	21.424	NaN	20.7353	0.973994	2	45225	96841	35484	21660	64537	0	0.436513
Zm00001eb066470_P001	Zm00001eb066470_P001	Zm00001eb066470_P001	4	2	28.1	0	19.011	10	0.790792	0.10674	23.1371	22.5632	23.2068	22.969	0.353197	3	22.2613	21.5833	22.69	22.1782	0.558008	3	840140	426600	561900	259460	185990	634550	0.188443
Zm00001eb228120_P001;Zm00001eb228120_P002	Zm00001eb228120_P001;Zm00001eb228120_P002	Zm00001eb228120_P001;Zm00001eb228120_P002	11	4	18.5	0	32.078	34	0.790226	0.00826597	26.2065	26.5475	26.2314	26.3285	0.190109	3	25.7636	25.3548	25.4963	25.5382	0.207606	3	2148700	2316000	1241500	1518400	1361800	2071900	0.0417902
Zm00001eb332520_P002;Zm00001eb332520_P001;Zm00001eb129360_P004;Zm00001eb129360_P002;Zm00001eb129360_P001;Zm00001eb129360_P003	Zm00001eb332520_P002;Zm00001eb332520_P001;Zm00001eb129360_P004;Zm00001eb129360_P002;Zm00001eb129360_P001;Zm00001eb129360_P003	Zm00001eb332520_P002;Zm00001eb332520_P001;Zm00001eb129360_P004;Zm00001eb129360_P002;Zm00001eb129360_P001;Zm00001eb129360_P003	22	1	52.5	0	2.9644	9	0.789469	0.073532	26.9644	26.281	26.2247	26.49	0.411798	3	25.2765	25.7806	26.0446	25.7006	0.39022	3	6654000	4096800	2338100	1935400	3147900	5988400	0.146418
Zm00001eb304430_P004;Zm00001eb304430_P001;Zm00001eb304430_P003;Zm00001eb304430_P002	Zm00001eb304430_P004;Zm00001eb304430_P001;Zm00001eb304430_P003;Zm00001eb304430_P002	Zm00001eb304430_P004;Zm00001eb304430_P001;Zm00001eb304430_P003;Zm00001eb304430_P002	1	1	5.6	0	6.8525	2	0.788248	0.0284858	NaN	20.5644	20.6944	20.6294	0.0919165	2	NaN	19.9606	19.7217	19.8411	0.168884	2	0	244230	104300	0	114950	130770	0.0816767
Zm00001eb016240_P003;Zm00001eb016240_P002;Zm00001eb016240_P001	Zm00001eb016240_P003;Zm00001eb016240_P002;Zm00001eb016240_P001	Zm00001eb016240_P003;Zm00001eb016240_P002;Zm00001eb016240_P001	1	1	6.4	0.0030511	1.7273	3	0.78787	0.078139	22.1852	21.3613	22.101	21.8825	0.453343	3	21.4926	21.0035	20.7877	21.0946	0.361147	3	606370	338700	335630	429940	313790	407250	0.152805
Zm00001eb384280_P002;Zm00001eb384280_P001	Zm00001eb384280_P002;Zm00001eb384280_P001	Zm00001eb384280_P002;Zm00001eb384280_P001	1	1	3	0.0048291	1.6181	3	0.787642	0.177304	21.5463	21.9812	NaN	21.7637	0.307536	2	NaN	21.2936	20.6586	20.9761	0.449043	2	217860	291210	0	0	196530	200490	0.271446
Zm00001eb407630_P001	Zm00001eb407630_P001	Zm00001eb407630_P001	9	9	84.8	0	51.754	49	0.787334	0.165897	27.7563	28.405	27.9867	28.0494	0.328856	3	27.1824	28.0344	26.5692	27.262	0.735808	3	27191000	45170000	18848000	21187000	40822000	24393000	0.256486
Zm00001eb063770_P001	Zm00001eb063770_P001	Zm00001eb063770_P001	5	5	21	0	8.162	15	0.784428	0.00738458	24.7458	24.7957	25.0939	24.8785	0.188237	3	24.0683	24.3001	23.9137	24.094	0.194459	3	3251600	3029300	2076500	1920100	2200800	2976000	0.0391418
Zm00001eb146220_P003;Zm00001eb146220_P002;Zm00001eb146220_P001	Zm00001eb146220_P003;Zm00001eb146220_P002;Zm00001eb146220_P001	Zm00001eb146220_P003;Zm00001eb146220_P002;Zm00001eb146220_P001	5	3	14.4	0	5.1453	9	0.783552	0.0239994	23.4978	23.5399	22.9337	23.3238	0.338459	3	22.5694	22.7038	22.3475	22.5403	0.179915	3	567380	344820	170250	197370	434990	293010	0.0745955
Zm00001eb198300_P001	Zm00001eb198300_P001	Zm00001eb198300_P001	2	2	7.8	0	7.184	6	0.782494	0.226536	23.6563	23.7564	23.2726	23.5618	0.255421	3	22.595	23.7716	21.9712	22.7793	0.914238	3	809580	925800	367240	466050	370820	484160	0.330039
Zm00001eb178950_P002;Zm00001eb178950_P001	Zm00001eb178950_P002;Zm00001eb178950_P001	Zm00001eb178950_P002;Zm00001eb178950_P001	5	1	5.3	0	5.5275	7	0.780092	0.00410998	24.9163	24.6816	24.5899	24.7293	0.168333	3	23.9247	24.1148	23.808	23.9492	0.154849	3	828950	676030	376440	379150	496060	635370	0.0234
Zm00001eb414760_P005;Zm00001eb171990_P001;Zm00001eb414760_P001	Zm00001eb414760_P005;Zm00001eb171990_P001;Zm00001eb414760_P001	Zm00001eb414760_P005;Zm00001eb171990_P001;Zm00001eb414760_P001	1	1	2.3	0	3.0869	5	0.779425	0.0106089	22.4818	22.2868	22.4088	22.3924	0.0985269	3	21.8152	21.7324	21.2915	21.613	0.281528	3	312490	269930	174320	184510	199780	233180	0.0432716
Zm00001eb376740_P001;Zm00001eb270920_P001;Zm00001eb205650_P001	Zm00001eb376740_P001;Zm00001eb270920_P001;Zm00001eb205650_P001	Zm00001eb376740_P001;Zm00001eb270920_P001;Zm00001eb205650_P001	2	2	17.6	0	6.8542	16	0.7742	0.0100992	26.21	25.9846	26.3611	26.1852	0.189458	3	25.5392	25.5396	25.1543	25.411	0.222302	3	17475000	14751000	10598000	9024000	12210000	14847000	0.0429079
Zm00001eb193040_P001;Zm00001eb193040_P002;Zm00001eb193040_P003	Zm00001eb193040_P001;Zm00001eb193040_P002;Zm00001eb193040_P003	Zm00001eb193040_P001;Zm00001eb193040_P002;Zm00001eb193040_P003	4	4	26.4	0	28.219	16	0.773796	0.0393211	24.9586	25.4174	24.9711	25.1157	0.261345	3	24.309	24.7167	24.0001	24.3419	0.359424	3	2307400	3249300	1128500	986300	1460300	1846100	0.0977608
Zm00001eb014640_P001	Zm00001eb014640_P001	Zm00001eb014640_P001	4	4	6.6	0	5.3958	9	0.773293	0.0138807	23.7015	23.4541	23.2354	23.4637	0.233151	3	22.4606	22.7128	22.8977	22.6904	0.219429	3	276290	259240	100290	93420	150470	322160	0.0519144
Zm00001eb367740_P001	Zm00001eb367740_P001	Zm00001eb367740_P001	2	1	3	0	7.23	6	0.768841	0.0566311	24.4562	25.2701	24.4497	24.7253	0.471765	3	24.0622	23.7606	24.0466	23.9565	0.169818	3	663790	1153800	387740	473420	440520	850900	0.123288
Zm00001eb105550_P002;Zm00001eb322040_P001;Zm00001eb105550_P001	Zm00001eb105550_P002;Zm00001eb322040_P001;Zm00001eb105550_P001	Zm00001eb105550_P002;Zm00001eb322040_P001;Zm00001eb105550_P001	2	2	10.5	0.0062294	1.5167	4	0.768328	0.0168855	23.9768	23.8103	23.5593	23.7821	0.210191	3	23.2265	23.0963	22.7186	23.0138	0.26382	3	1748200	1530100	798910	1006800	956250	1310800	0.0586925
Zm00001eb075630_P001;Zm00001eb427400_P001;Zm00001eb427400_P002	Zm00001eb075630_P001;Zm00001eb427400_P001;Zm00001eb427400_P002	Zm00001eb075630_P001;Zm00001eb427400_P001;Zm00001eb427400_P002	2	2	13.6	0	4.4406	7	0.76827	0.163405	22.9325	23.4219	23.5609	23.3051	0.330063	3	23.3385	22.0011	22.271	22.5368	0.707257	3	528530	780000	415270	695800	486710	752580	0.254279
Zm00001eb406930_P001	Zm00001eb406930_P001	Zm00001eb406930_P001	1	1	3	0.0078966	1.3971	1	0.766445	0.0973939	21.7266	20.5689	20.8754	21.057	0.599865	3	20.4511	20.2232	20.1972	20.2905	0.139688	3	278950	165590	150280	133300	111470	170350	0.178735
Zm00001eb346590_P001	Zm00001eb346590_P001	Zm00001eb346590_P001	1	1	10.3	0	2.7914	3	0.765976	0.0787814	20.3407	20.6542	21.2865	20.7605	0.481779	3	20.1101	20.215	19.6584	19.9945	0.295727	3	193710	238030	218940	176700	223290	211500	0.153596
Zm00001eb169520_P001	Zm00001eb169520_P001;Zm00001eb169520_P002	Zm00001eb169520_P001	6	6	19.4	0	25.202	27	0.765076	0.0178966	25.8793	25.9854	25.492	25.7855	0.259708	3	24.9064	24.8784	25.2767	25.0205	0.222298	3	3304700	3477100	1467900	1183300	1738400	3711200	0.0607092
Zm00001eb220140_P001;Zm00001eb220140_P002;Zm00001eb043470_P001	Zm00001eb220140_P001;Zm00001eb220140_P002;Zm00001eb043470_P001	Zm00001eb220140_P001;Zm00001eb220140_P002;Zm00001eb043470_P001	10	9	14	0	27.144	27	0.762924	0.00339366	25.6046	25.5226	25.5228	25.55	0.0473146	3	24.8646	24.9441	24.5525	24.7871	0.206981	3	1371400	1424000	718130	1022100	790470	1552500	0.02425
Zm00001eb046580_P001	Zm00001eb046580_P001;Zm00001eb294310_P004;Zm00001eb294310_P005;Zm00001eb294310_P001;Zm00001eb294310_P002;Zm00001eb294310_P003	Zm00001eb046580_P001	13	2	32.8	0	12.133	7	0.761118	0.0234307	24.1432	24.2987	24.6302	24.3573	0.248734	3	23.8015	23.7011	23.286	23.5962	0.273299	3	1130400	1017800	719250	744010	515800	1104200	0.0725477
Zm00001eb280580_P001;Zm00001eb280580_P002	Zm00001eb280580_P001;Zm00001eb280580_P002	Zm00001eb280580_P001;Zm00001eb280580_P002	4	4	16.7	0	14.697	22	0.760345	0.00704342	25.0387	24.9248	24.7675	24.9103	0.136186	3	23.9172	24.3547	24.178	24.15	0.220138	3	3240600	2462400	1737600	1198900	2210800	2404900	0.0388031
Zm00001eb385880_P001	Zm00001eb385880_P001	Zm00001eb385880_P001	3	1	11.5	0.0055351	1.5616	5	0.758255	0.0628928	21.3271	20.9795	20.9368	21.0811	0.214097	3	19.7858	20.634	20.5488	20.3229	0.467058	3	140370	109070	62839	45196	93313	139350	0.131052
Zm00001eb236850_P002;Zm00001eb236850_P001	Zm00001eb236850_P002;Zm00001eb236850_P001;Zm00001eb368390_P002;Zm00001eb368390_P001	Zm00001eb236850_P002;Zm00001eb236850_P001	9	9	40.6	0	19.254	26	0.757092	0.00903787	27.8401	27.7867	27.4383	27.6884	0.218197	3	26.9121	26.7717	27.1102	26.9313	0.170083	3	17802000	16070000	7252200	11016000	10797000	18744000	0.0426087
Zm00001eb205700_P002;Zm00001eb205670_P002;Zm00001eb205710_P002;Zm00001eb205700_P001;Zm00001eb205670_P001;Zm00001eb205660_P001;Zm00001eb205630_P001	Zm00001eb205700_P002;Zm00001eb205670_P002;Zm00001eb205710_P002;Zm00001eb205700_P001;Zm00001eb205670_P001;Zm00001eb205660_P001;Zm00001eb205630_P001;Zm00001eb205710_P001;Zm00001eb205710_P003;Zm00001eb041160_P001;Zm00001eb135820_P001;Zm00001eb183450_P001;Zm00001eb028150_P001;Zm00001eb041160_P002;Zm00001eb155780_P001;Zm00001eb176060_P001;Zm00001eb145060_P001;Zm00001eb252610_P001;Zm00001eb373680_P001;…	Zm00001eb205700_P002;Zm00001eb205670_P002;Zm00001eb205710_P002;Zm00001eb205700_P001;Zm00001eb205670_P001;Zm00001eb205660_P001;Zm00001eb205630_P001	14	11	50	0	174.24	82	0.755707	0.0291439	28.1784	28.2758	28.2955	28.2499	0.0627025	3	27.1435	27.9113	27.4278	27.4942	0.388204	3	36262000	40397000	24023000	16783000	32995000	35661000	0.0829776
Zm00001eb348660_P001	Zm00001eb348660_P001	Zm00001eb348660_P001	6	5	21.3	0	9.3094	17	0.752354	0.0526534	23.9848	23.8256	23.6599	23.8234	0.162432	3	22.8191	22.804	23.5901	23.0711	0.449567	3	1123600	1103900	359640	217320	485830	1208100	0.117502
Zm00001eb014830_P002;Zm00001eb014830_P001	Zm00001eb014830_P002;Zm00001eb014830_P001	Zm00001eb014830_P002;Zm00001eb014830_P001	1	1	6.3	0.00084818	2.3138	1	0.751909	0.177672	20.7435	NaN	19.8954	20.3195	0.599731	2	19.8631	19.1276	19.7119	19.5675	0.388421	3	114210	0	52585	80315	33226	118330	0.271653
Zm00001eb208540_P002;Zm00001eb208540_P001	Zm00001eb208540_P002;Zm00001eb208540_P001;Zm00001eb208870_P001	Zm00001eb208540_P002;Zm00001eb208540_P001	3	3	10.3	0	9.525	6	0.750553	0.0545218	22.9394	22.5009	22.3548	22.5984	0.304246	3	22.0024	21.4203	22.1207	21.8478	0.374923	3	234580	752020	370500	359670	184250	296550	0.120912
Zm00001eb421170_P002;Zm00001eb085340_P002;Zm00001eb085340_P001;Zm00001eb085340_P004;Zm00001eb085340_P003;Zm00001eb421170_P001	Zm00001eb421170_P002;Zm00001eb085340_P002;Zm00001eb085340_P001;Zm00001eb085340_P004;Zm00001eb085340_P003;Zm00001eb421170_P001	Zm00001eb421170_P002;Zm00001eb085340_P002;Zm00001eb085340_P001;Zm00001eb085340_P004;Zm00001eb085340_P003;Zm00001eb421170_P001	4	2	6.5	0	14.034	7	0.750282	7.80916e-05	22.9795	22.9056	23.0321	22.9724	0.0635647	3	22.2636	22.2303	22.1725	22.2221	0.0461102	3	265190	227450	124140	79926	37577	114390	0
Zm00001eb057810_P005;Zm00001eb057810_P004;Zm00001eb057810_P003;Zm00001eb057810_P002;Zm00001eb057810_P001	Zm00001eb057810_P005;Zm00001eb057810_P004;Zm00001eb057810_P003;Zm00001eb057810_P002;Zm00001eb057810_P001	Zm00001eb057810_P005;Zm00001eb057810_P004;Zm00001eb057810_P003;Zm00001eb057810_P002;Zm00001eb057810_P001	16	3	40.8	0	125.72	71	0.748919	0.00385835	27.9678	28.1645	27.7966	27.9763	0.18407	3	27.0981	27.2795	27.3046	27.2274	0.11269	3	10112000	12361000	6061400	4792700	7366800	11179000	0.0238837
Zm00001eb433980_P002;Zm00001eb433980_P001	Zm00001eb433980_P002;Zm00001eb433980_P001	Zm00001eb433980_P002;Zm00001eb433980_P001	2	1	3.2	0.0026758	1.7347	5	0.748804	0.246166	23.3512	22.0191	23.6924	23.0209	0.884199	3	21.8882	22.321	22.6072	22.2721	0.361972	3	211460	83047	157180	71882	111270	214980	0.352994
Zm00001eb012390_P002;Zm00001eb012390_P004;Zm00001eb012390_P003;Zm00001eb012390_P001;Zm00001eb397650_P002;Zm00001eb397650_P001	Zm00001eb012390_P002;Zm00001eb012390_P004;Zm00001eb012390_P003;Zm00001eb012390_P001;Zm00001eb397650_P002;Zm00001eb397650_P001	Zm00001eb012390_P002;Zm00001eb012390_P004;Zm00001eb012390_P003;Zm00001eb012390_P001;Zm00001eb397650_P002;Zm00001eb397650_P001	4	4	6.5	0	2.9264	3	0.746618	0.0069638	23.1448	22.8104	22.7277	22.8943	0.220818	3	22.1108	22.2862	22.0461	22.1477	0.124246	3	280580	294050	176310	79895	47955	78515	0.0392669
Zm00001eb145100_P001	Zm00001eb145100_P001	Zm00001eb145100_P001	1	1	4.3	0.0044743	1.6435	4	0.745275	0.0117809	22.0916	21.9107	21.8926	21.965	0.110037	3	20.9054	21.3927	21.361	21.2197	0.272666	3	216640	196220	110740	89222	136150	222310	0.0459355
Zm00001eb171440_P002;Zm00001eb171440_P001	Zm00001eb171440_P002;Zm00001eb171440_P001;Zm00001eb105870_P002;Zm00001eb105870_P003;Zm00001eb105870_P004;Zm00001eb105870_P001	Zm00001eb171440_P002;Zm00001eb171440_P001	18	10	20.5	0	73.379	69	0.743774	0.00780071	26.8292	26.9329	26.6975	26.8199	0.117986	3	25.808	26.22	26.2003	26.0761	0.232393	3	2934000	2983400	1438700	1435600	2007500	2839200	0.0393506
Zm00001eb287920_P001	Zm00001eb287920_P001	Zm00001eb287920_P001	2	2	12.1	0	3.7392	3	0.743179	0.191646	22.0681	21.8559	22.9123	22.2788	0.558807	3	21.3351	21.736	NaN	21.5356	0.283497	2	288610	328370	409540	97911	195760	0	0.289379
Zm00001eb408460_P001;Zm00001eb408460_P002;Zm00001eb138800_P002;Zm00001eb138800_P001	Zm00001eb408460_P001;Zm00001eb408460_P002;Zm00001eb138800_P002;Zm00001eb138800_P001;Zm00001eb312300_P002;Zm00001eb312300_P001	Zm00001eb408460_P001;Zm00001eb408460_P002;Zm00001eb138800_P002;Zm00001eb138800_P001	6	5	27	0	38.954	24	0.743105	0.00793553	24.9798	25.2744	24.8974	25.0505	0.198227	3	24.2037	24.5046	24.214	24.3074	0.170802	3	2820800	2802300	894530	1953200	2565800	3242600	0.0401309
Zm00001eb133450_P001;Zm00001eb158850_P001;Zm00001eb411760_P001;Zm00001eb158850_P002;Zm00001eb239710_P001;Zm00001eb109850_P001	Zm00001eb133450_P001;Zm00001eb158850_P001;Zm00001eb411760_P001;Zm00001eb158850_P002;Zm00001eb239710_P001;Zm00001eb109850_P001;Zm00001eb370400_P001	Zm00001eb133450_P001;Zm00001eb158850_P001;Zm00001eb411760_P001;Zm00001eb158850_P002;Zm00001eb239710_P001;Zm00001eb109850_P001	5	5	23.7	0	27.71	20	0.734928	0.0453141	25.06	25.4071	25.363	25.2767	0.188964	3	24.6437	24.8817	24.1	24.5418	0.400686	3	2348800	3446700	1921100	1450300	1929000	1666100	0.106208
Zm00001eb331180_P001;Zm00001eb331180_P002	Zm00001eb331180_P001;Zm00001eb331180_P002	Zm00001eb331180_P001;Zm00001eb331180_P002	1	1	7.6	0	2.5501	2	0.732239	1	NaN	22.7391	NaN	22.7391	NaN	1	NaN	22.0865	21.9273	22.0069	0.112549	2	0	351750	0	0	243210	345060	0.933908
Zm00001eb019830_P001	Zm00001eb019830_P001	Zm00001eb019830_P001	2	2	15.9	0	14.469	8	0.731447	0.253329	24.6072	23.2693	23.6086	23.8284	0.695511	3	23.0714	NaN	23.1224	23.0969	0.0360561	2	5804000	1237400	1771800	1879400	0	3560600	0.358519
Zm00001eb345610_P002;Zm00001eb345610_P001;Zm00001eb345610_P003	Zm00001eb345610_P002;Zm00001eb345610_P001;Zm00001eb345610_P003	Zm00001eb345610_P002;Zm00001eb345610_P001;Zm00001eb345610_P003	9	4	20.9	0	9.5505	13	0.730444	0.00124717	24.6136	24.437	24.694	24.5815	0.131449	3	23.7553	23.8901	23.9078	23.8511	0.0834186	3	1229400	985430	569580	548620	764170	1141300	0.0139753
Zm00001eb042750_P001;Zm00001eb170690_P002;Zm00001eb170690_P001;Zm00001eb042750_P003;Zm00001eb042750_P002	Zm00001eb042750_P001;Zm00001eb170690_P002;Zm00001eb170690_P001;Zm00001eb042750_P003;Zm00001eb042750_P002;Zm00001eb170690_P003	Zm00001eb042750_P001;Zm00001eb170690_P002;Zm00001eb170690_P001;Zm00001eb042750_P003;Zm00001eb042750_P002	4	4	44.4	0	17.706	12	0.729942	0.182697	24.3475	23.8581	24.3547	24.1868	0.284617	3	24.2681	22.846	23.2564	23.4568	0.731915	3	2526700	1746800	1741300	1618800	1201500	1740100	0.277535
Zm00001eb294370_P001	Zm00001eb294370_P001	Zm00001eb294370_P001	1	1	6.8	0	2.5344	2	0.729647	0.119504	20.6961	20.4864	NaN	20.5912	0.148268	2	19.6044	NaN	20.1188	19.8616	0.363782	2	158070	163220	0	61832	0	180400	0.202778
Zm00001eb144250_P003;Zm00001eb144250_P001;Zm00001eb144250_P004	Zm00001eb144250_P003;Zm00001eb144250_P001;Zm00001eb144250_P004	Zm00001eb144250_P003;Zm00001eb144250_P001;Zm00001eb144250_P004	2	2	7.7	0	2.9363	11	0.726423	0.148594	25.2501	25.6595	25.2464	25.3853	0.237432	3	25.3355	24.6311	24.0101	24.6589	0.663149	3	10112000	15305000	6530600	10027000	6918900	7285800	0.237599
Zm00001eb020170_P001	Zm00001eb020170_P001	Zm00001eb020170_P001	1	1	5.3	0.0088684	1.3427	2	0.726048	0.342109	21.8298	20.5385	21.3966	21.2549	0.657207	3	21.0915	NaN	19.9663	20.5289	0.795571	2	1779000	784530	1136200	999380	0	745240	0.460695
Zm00001eb379990_P004;Zm00001eb379990_P002;Zm00001eb379990_P001;Zm00001eb379990_P003	Zm00001eb379990_P004;Zm00001eb379990_P002;Zm00001eb379990_P001;Zm00001eb379990_P003	Zm00001eb379990_P004;Zm00001eb379990_P002;Zm00001eb379990_P001;Zm00001eb379990_P003	9	9	35.4	0	52.376	44	0.725483	0.0364038	26.5956	26.4063	26.2859	26.4293	0.156138	3	25.9661	25.8708	25.2745	25.7038	0.374803	3	9014300	6571600	3946600	4449800	4780100	5432600	0.0938127
Zm00001eb240090_P001	Zm00001eb240090_P001	Zm00001eb240090_P001	10	4	28.5	0	21.267	25	0.724318	0.0332814	25.2248	25.8335	25.4766	25.5117	0.305871	3	24.5804	24.7199	25.0617	24.7873	0.247607	3	4381400	4542500	2239600	2116900	2026000	3228800	0.0875096
Zm00001eb091400_P001	Zm00001eb091400_P001	Zm00001eb091400_P001	3	2	21	0	5.6788	8	0.722855	0.103901	23.9191	24.117	24.4569	24.1644	0.272043	3	24.0244	23.3155	22.9846	23.4415	0.531193	3	2032200	2173200	1633200	2313700	877700	1215900	0.185535
Zm00001eb120450_P001	Zm00001eb120450_P001	Zm00001eb120450_P001	2	2	11.3	0	3.6234	3	0.721081	0.122494	20.7124	19.8634	20.3424	20.3061	0.425681	3	19.7406	NaN	19.4293	19.585	0.220128	2	130580	83476	96245	66739	0	78757	0.208225
Zm00001eb078210_P002;Zm00001eb078210_P001;Zm00001eb281810_P002;Zm00001eb281810_P001;Zm00001eb078210_P003;Zm00001eb425920_P001	Zm00001eb078210_P002;Zm00001eb078210_P001;Zm00001eb281810_P002;Zm00001eb281810_P001;Zm00001eb078210_P003;Zm00001eb425920_P001;Zm00001eb416850_P001;Zm00001eb413490_P001;Zm00001eb276890_P001;Zm00001eb281530_P001;Zm00001eb223000_P001;Zm00001eb196850_P001;Zm00001eb341690_P001;Zm00001eb416620_P001	Zm00001eb078210_P002;Zm00001eb078210_P001;Zm00001eb281810_P002;Zm00001eb281810_P001;Zm00001eb078210_P003;Zm00001eb425920_P001	7	7	37.5	0	12.639	23	0.720739	0.0391131	27.6342	28.2225	27.6962	27.8509	0.323273	3	27.3093	27.246	26.8353	27.1302	0.257326	3	37404000	50697000	24450000	26353000	31907000	38329000	0.0974912
Zm00001eb227640_P001	Zm00001eb227640_P001	Zm00001eb227640_P001	6	6	15.4	0	13.426	32	0.720034	0.0932238	25.8944	26.3246	26.0293	26.0828	0.220033	3	25.3539	25.8911	24.8432	25.3627	0.523979	3	3282800	4349200	2154100	2135100	2911600	2925000	0.173615
Zm00001eb041340_P001;Zm00001eb179750_P001	Zm00001eb041340_P001;Zm00001eb179750_P001;Zm00001eb414240_P001	Zm00001eb041340_P001;Zm00001eb179750_P001	3	1	26.1	0	2.5472	2	0.71986	0.161804	22.7832	24.0137	24.0526	23.6165	0.721905	3	22.9855	22.9022	22.8022	22.8966	0.091773	3	1620400	4059600	3558400	1874000	2042300	2814100	0.252889
Zm00001eb175970_P002;Zm00001eb175970_P001;Zm00001eb039310_P002;Zm00001eb039310_P001;Zm00001eb175970_P003	Zm00001eb175970_P002;Zm00001eb175970_P001;Zm00001eb039310_P002;Zm00001eb039310_P001;Zm00001eb175970_P003	Zm00001eb175970_P002;Zm00001eb175970_P001;Zm00001eb039310_P002;Zm00001eb039310_P001;Zm00001eb175970_P003	5	5	15.2	0	29.642	22	0.718571	0.0270283	24.9964	24.9892	25.0656	25.017	0.0421869	3	24.0124	24.1768	24.7062	24.2985	0.362543	3	1239700	1066900	823270	563040	999960	2168900	0.0786564
Zm00001eb046160_P005;Zm00001eb046160_P004;Zm00001eb046160_P003;Zm00001eb046160_P002;Zm00001eb046160_P001	Zm00001eb046160_P005;Zm00001eb046160_P004;Zm00001eb046160_P003;Zm00001eb046160_P002;Zm00001eb046160_P001	Zm00001eb046160_P005;Zm00001eb046160_P004;Zm00001eb046160_P003;Zm00001eb046160_P002;Zm00001eb046160_P001	2	1	5.9	0	4.5719	7	0.717773	0.0122117	22.5334	22.6471	22.4002	22.5269	0.123575	3	22.0079	21.9021	21.5174	21.8091	0.258117	3	546480	487620	235250	306320	293780	329270	0.0483324
Zm00001eb144760_P002;Zm00001eb144760_P001;Zm00001eb144760_P003;Zm00001eb144760_P004	Zm00001eb144760_P002;Zm00001eb144760_P001;Zm00001eb144760_P003;Zm00001eb144760_P004;Zm00001eb002520_P001	Zm00001eb144760_P002;Zm00001eb144760_P001;Zm00001eb144760_P003;Zm00001eb144760_P004	7	5	42.4	0	21.973	30	0.717688	0.00514632	26.6436	26.9866	27.038	26.8894	0.214414	3	26.1409	26.1287	26.2457	26.1717	0.06431	3	10357000	12354000	6763600	5891300	6890200	12379000	0.0295459
Zm00001eb205160_P002;Zm00001eb205160_P001	Zm00001eb205160_P002;Zm00001eb205160_P001	Zm00001eb205160_P002;Zm00001eb205160_P001	8	3	23.4	0	14.768	13	0.716988	0.00480589	25.3416	25.199	25.143	25.2279	0.102393	3	24.3757	24.4237	24.7333	24.5109	0.194094	3	2553200	2089300	1271300	1189100	1632000	2823500	0.0278209
Zm00001eb076190_P001	Zm00001eb076190_P001	Zm00001eb076190_P001	3	3	14.5	0	5.5508	3	0.716702	1	21.2142	23.0626	NaN	22.1384	1.30699	2	21.4217	NaN	NaN	21.4217	NaN	1	89856	667600	0	106760	0	0	0.995106
Zm00001eb109370_P002;Zm00001eb109370_P001	Zm00001eb109370_P002;Zm00001eb109370_P001	Zm00001eb109370_P002;Zm00001eb109370_P001	13	12	28.3	0	55.317	50	0.716398	0.00940041	26.5789	26.514	26.4817	26.5249	0.0494848	3	25.5122	25.9992	25.9141	25.8085	0.260089	3	4265000	3611500	2282500	1879800	3128400	4223100	0.0426667
Zm00001eb118820_P003;Zm00001eb118820_P005;Zm00001eb118820_P002;Zm00001eb030640_P002;Zm00001eb030640_P001;Zm00001eb118820_P001	Zm00001eb118820_P003;Zm00001eb118820_P005;Zm00001eb118820_P002;Zm00001eb030640_P002;Zm00001eb030640_P001;Zm00001eb118820_P001	Zm00001eb118820_P003;Zm00001eb118820_P005;Zm00001eb118820_P002;Zm00001eb030640_P002;Zm00001eb030640_P001;Zm00001eb118820_P001	2	2	22.6	0	2.9266	4	0.716146	0.227066	21.9285	20.6246	21.9048	21.486	0.746072	3	21.0073	21.0485	20.2537	20.7699	0.447455	3	1344800	618000	776230	834260	785360	755370	0.330257
Zm00001eb152230_P001;Zm00001eb010260_P001	Zm00001eb152230_P001;Zm00001eb010260_P001	Zm00001eb152230_P001;Zm00001eb010260_P001	1	1	8	0.0055494	1.5859	6	0.715069	0.0833576	26.0617	25.0816	25.325	25.4894	0.51035	3	24.8294	24.9154	24.5783	24.7744	0.175146	3	8304400	4162600	2924000	3312400	4032100	5057200	0.15954
Zm00001eb252020_P002;Zm00001eb252020_P001;Zm00001eb188330_P001	Zm00001eb252020_P002;Zm00001eb252020_P001;Zm00001eb188330_P001;Zm00001eb403320_P001;Zm00001eb255250_P002;Zm00001eb255250_P003;Zm00001eb255250_P001	Zm00001eb252020_P002;Zm00001eb252020_P001;Zm00001eb188330_P001	3	3	11.6	0	7.1837	7	0.714203	0.0370534	23.8913	23.8561	24.3351	24.0275	0.266952	3	NaN	23.3086	23.3181	23.3133	0.00675294	2	694140	387280	1632600	0	205500	864000	0.0939044
Zm00001eb002090_P002;Zm00001eb002090_P001	Zm00001eb002090_P002;Zm00001eb002090_P001	Zm00001eb002090_P002;Zm00001eb002090_P001	5	5	19.4	0	10.534	12	0.713526	0.270496	24.8366	24.6723	25.1059	24.8716	0.218888	3	24.4591	23.1021	24.913	24.1581	0.942225	3	1744800	1452800	1367300	1055000	302450	3126200	0.377373
Zm00001eb336740_P002;Zm00001eb336740_P001;Zm00001eb336740_P005;Zm00001eb336740_P004;Zm00001eb336740_P003	Zm00001eb336740_P002;Zm00001eb336740_P001;Zm00001eb336740_P005;Zm00001eb336740_P004;Zm00001eb336740_P003	Zm00001eb336740_P002;Zm00001eb336740_P001;Zm00001eb336740_P005;Zm00001eb336740_P004;Zm00001eb336740_P003	3	0	5.3	0	16.669	3	0.713312	0.250741	23.8301	NaN	24.1056	23.9678	0.194814	2	NaN	23.6785	22.8305	23.2545	0.599651	2	541350	0	332140	0	416650	326030	0.355092
Zm00001eb432770_P001	Zm00001eb432770_P001	Zm00001eb432770_P001	1	1	3.8	0.0020309	2.0176	4	0.711977	0.150013	22.8414	21.7826	21.9904	22.2048	0.561008	3	21.0394	21.8294	21.6097	21.4928	0.407743	3	320250	152190	104180	86072	172260	232200	0.239342
Zm00001eb122810_P001;Zm00001eb122780_P001;Zm00001eb122780_P002	Zm00001eb122810_P001;Zm00001eb122780_P001;Zm00001eb122780_P002	Zm00001eb122810_P001;Zm00001eb122780_P001;Zm00001eb122780_P002	5	4	44.5	0	18.591	16	0.711309	0.0517369	25.0822	24.8354	24.6364	24.8513	0.223337	3	24.2026	24.4946	23.7229	24.14	0.38966	3	3274600	3049400	1156200	1722900	2633300	3015800	0.115404
Zm00001eb251520_P003;Zm00001eb251520_P002;Zm00001eb251520_P001;Zm00001eb188120_P003;Zm00001eb188120_P001	Zm00001eb251520_P003;Zm00001eb251520_P002;Zm00001eb251520_P001;Zm00001eb188120_P003;Zm00001eb188120_P001;Zm00001eb188120_P002;Zm00001eb072030_P001	Zm00001eb251520_P003;Zm00001eb251520_P002;Zm00001eb251520_P001;Zm00001eb188120_P003;Zm00001eb188120_P001	7	7	30.4	0	36.698	33	0.711121	0.105711	26.4473	26.0201	25.6781	26.0485	0.385349	3	24.9239	25.2738	25.8144	25.3374	0.448649	3	4589600	3739000	1484300	1585100	2483300	5415900	0.187794
Zm00001eb398420_P006;Zm00001eb398420_P003;Zm00001eb398420_P005;Zm00001eb398420_P004;Zm00001eb398420_P002;Zm00001eb011010_P004;Zm00001eb011010_P003;Zm00001eb011010_P002;Zm00001eb011010_P001;Zm00001eb398420_P001	Zm00001eb398420_P006;Zm00001eb398420_P003;Zm00001eb398420_P005;Zm00001eb398420_P004;Zm00001eb398420_P002;Zm00001eb011010_P004;Zm00001eb011010_P003;Zm00001eb011010_P002;Zm00001eb011010_P001;Zm00001eb398420_P001;Zm00001eb333590_P004;Zm00001eb333590_P002;Zm00001eb333590_P003;Zm00001eb127680_P003;Zm00001eb333590_P005;Zm00001eb127680_P001;Zm00001eb127680_P002;Zm00001eb333590_P001;Zm00001eb127680_P004	Zm00001eb398420_P006;Zm00001eb398420_P003;Zm00001eb398420_P005;Zm00001eb398420_P004;Zm00001eb398420_P002;Zm00001eb011010_P004;Zm00001eb011010_P003;Zm00001eb011010_P002;Zm00001eb011010_P001;Zm00001eb398420_P001	3	3	3.6	0.000858	2.3749	4	0.708878	0.0768453	22.8983	22.2408	21.9018	22.347	0.506655	3	21.5856	21.566	21.7628	21.6381	0.108428	3	184220	153810	78755	111450	99604	134040	0.151325
Zm00001eb276870_P002;Zm00001eb276870_P001	Zm00001eb276870_P002;Zm00001eb276870_P001	Zm00001eb276870_P002;Zm00001eb276870_P001	3	1	11.7	0	4.6417	10	0.706057	0.0318635	23.7009	23.8435	23.627	23.7238	0.110021	3	22.9268	23.4164	22.71	23.0177	0.361824	3	867840	687280	423180	324850	650310	637960	0.0861034
Zm00001eb323510_P001	Zm00001eb323510_P001	Zm00001eb323510_P001	7	7	30.8	0	20.161	19	0.703205	0.0295087	24.7815	24.3957	24.3981	24.5251	0.222039	3	23.662	24.1597	23.6439	23.8219	0.292698	3	2232500	1606300	1113200	940820	1968500	1207800	0.0831087
Zm00001eb381130_P004;Zm00001eb381130_P002;Zm00001eb381130_P001	Zm00001eb381130_P004;Zm00001eb381130_P002;Zm00001eb381130_P001	Zm00001eb381130_P004;Zm00001eb381130_P002;Zm00001eb381130_P001	1	1	4.7	0	3.6782	2	0.700014	1	21.0722	21.3375	NaN	21.2049	0.187589	2	NaN	NaN	20.5049	20.5048	NaN	1	235270	279600	0	0	0	270340	0.926655
Zm00001eb185220_P001;Zm00001eb185220_P002	Zm00001eb185220_P001;Zm00001eb185220_P002;Zm00001eb077250_P003	Zm00001eb185220_P001;Zm00001eb185220_P002	12	3	32.5	0	96.933	24	0.697712	0.0243939	26.1876	25.8018	25.7059	25.8984	0.25501	3	24.9357	25.3297	25.3367	25.2007	0.229488	3	5125800	4470000	2452500	1682300	2499100	4223500	0.0737545
Zm00001eb390190_P001;Zm00001eb274110_P001;Zm00001eb390190_P002	Zm00001eb390190_P001;Zm00001eb274110_P001;Zm00001eb390190_P002	Zm00001eb390190_P001;Zm00001eb274110_P001;Zm00001eb390190_P002	26	5	57.8	0	323.31	246	0.697659	0.00611096	30.2064	30.1967	30.1058	30.1696	0.055533	3	29.221	29.5554	29.6395	29.472	0.221386	3	96581000	86365000	50260000	41019000	65536000	106030000	0.0346549
Zm00001eb293170_P004;Zm00001eb293170_P001;Zm00001eb293170_P002;Zm00001eb293170_P003;Zm00001eb182540_P003;Zm00001eb236990_P001;Zm00001eb236990_P003;Zm00001eb244240_P003;Zm00001eb244240_P001;Zm00001eb236990_P002;Zm00001eb365990_P002;Zm00001eb365990_P003;Zm00	Zm00001eb293170_P004;Zm00001eb293170_P001;Zm00001eb293170_P002;Zm00001eb293170_P003;Zm00001eb182540_P003;Zm00001eb236990_P001;Zm00001eb236990_P003;Zm00001eb244240_P003;Zm00001eb244240_P001;Zm00001eb236990_P002;Zm00001eb365990_P002;Zm00001eb365990_P003;Zm00001eb182540_P001;Zm00001eb182540_P002;Zm00001eb244240_P004;Zm00001eb244240_P002;Zm00001eb365990_P001	Zm00001eb293170_P004;Zm00001eb293170_P001;Zm00001eb293170_P002;Zm00001eb293170_P003;Zm00001eb182540_P003;Zm00001eb236990_P001;Zm00001eb236990_P003;Zm00001eb244240_P003;Zm00001eb244240_P001;Zm00001eb236990_P002;Zm00001eb365990_P002;Zm00001eb365990_P003;Zm00001eb182540_P001;Zm00001eb182540_P002;Zm00001eb244240_P004;Zm00001eb244240_P002;Zm00001eb365990_P001	1	1	4.9	0.0023772	1.9047	6	0.697033	0.0103229	21.6134	21.7115	22.0299	21.7849	0.217764	3	21.2519	21.0554	20.9565	21.0879	0.150376	3	263340	278720	206240	192090	192250	284390	0.0435443
Zm00001eb009340_P001	Zm00001eb009340_P001	Zm00001eb009340_P001	7	7	15.4	0	35.334	28	0.695427	0.303649	26.1904	25.3018	26.3836	25.9586	0.576927	3	25.6955	24.2919	25.8023	25.2632	0.842888	3	2634400	1199100	1573100	1597800	483470	3324800	0.421531
Zm00001eb102400_P001	Zm00001eb102400_P001	Zm00001eb102400_P001	5	1	27.6	0.0075404	1.403	1	0.695272	0.293928	21.3861	20.1039	NaN	20.745	0.906641	2	19.7761	19.9162	20.4569	20.0497	0.35953	3	176330	91116	0	54817	76347	255950	0.408175
Zm00001eb113140_P001;Zm00001eb384020_P001;Zm00001eb400980_P003;Zm00001eb400980_P002;Zm00001eb400980_P001	Zm00001eb113140_P001;Zm00001eb384020_P001;Zm00001eb400980_P003;Zm00001eb400980_P002;Zm00001eb400980_P001;Zm00001eb433060_P004;Zm00001eb433060_P003;Zm00001eb433060_P002;Zm00001eb433060_P001	Zm00001eb113140_P001;Zm00001eb384020_P001;Zm00001eb400980_P003;Zm00001eb400980_P002;Zm00001eb400980_P001	3	3	9.6	0	16.017	8	0.692657	0.250245	23.0799	24.1444	22.9937	23.406	0.640905	3	22.1061	22.6852	23.3487	22.7133	0.62175	3	357500	698540	129360	176950	268840	680730	0.355355
Zm00001eb013490_P001	Zm00001eb013490_P001	Zm00001eb013490_P001	1	1	9.1	0.0058932	1.5477	4	0.691645	0.0436419	23.448	22.8246	23.0919	23.1215	0.312743	3	22.2161	22.3435	22.7298	22.4298	0.267523	3	1003200	643910	459880	420640	538710	1038400	0.103819
Zm00001eb229180_P002;Zm00001eb229180_P001	Zm00001eb229180_P002;Zm00001eb229180_P001	Zm00001eb229180_P002;Zm00001eb229180_P001	1	1	2	0.0019889	1.915	2	0.69105	0.12576	NaN	20.7507	20.7732	20.7619	0.0159497	2	NaN	20.342	19.7998	20.0709	0.383431	2	0	66520	40096	0	64074	57764	0.212123
Zm00001eb277320_P003;Zm00001eb277320_P005;Zm00001eb277320_P004	Zm00001eb277320_P003;Zm00001eb277320_P005;Zm00001eb277320_P004;Zm00001eb277320_P002	Zm00001eb277320_P003;Zm00001eb277320_P005;Zm00001eb277320_P004	13	5	40.1	0	32.058	29	0.690821	0.0128536	27.3248	27.1959	27.1972	27.2393	0.074052	3	26.7128	26.6954	26.2373	26.5485	0.269618	3	9960400	10214000	6201600	6792700	8270500	9497000	0.0497915
Zm00001eb079330_P001;Zm00001eb079330_P002;Zm00001eb079330_P003	Zm00001eb079330_P001;Zm00001eb079330_P002;Zm00001eb079330_P003	Zm00001eb079330_P001;Zm00001eb079330_P002;Zm00001eb079330_P003	9	9	17.1	0	46.462	37	0.690577	0.133683	25.7734	25.9456	25.9103	25.8765	0.0909419	3	25.1146	24.5939	25.8491	25.1859	0.63059	3	1799400	1781700	1090100	868010	757090	3010400	0.219922
Zm00001eb340900_P001;Zm00001eb340900_P002	Zm00001eb340900_P001;Zm00001eb340900_P002	Zm00001eb340900_P001;Zm00001eb340900_P002	10	5	24.1	0	29.553	25	0.687609	0.0373317	25.1898	25.7792	25.1882	25.3857	0.340726	3	24.4851	24.7828	24.8265	24.6981	0.185761	3	1931500	2776200	1101100	1034500	1466800	2299300	0.0943317
Zm00001eb170810_P005;Zm00001eb170810_P007;Zm00001eb091850_P003;Zm00001eb091850_P005;Zm00001eb091850_P004;Zm00001eb091850_P002;Zm00001eb091850_P001;Zm00001eb131670_P001;Zm00001eb170810_P006;Zm00001eb170810_P001;Zm00001eb170810_P004;Zm00001eb170810_P002;Zm00	Zm00001eb170810_P005;Zm00001eb170810_P007;Zm00001eb091850_P003;Zm00001eb091850_P005;Zm00001eb091850_P004;Zm00001eb091850_P002;Zm00001eb091850_P001;Zm00001eb131670_P001;Zm00001eb170810_P006;Zm00001eb170810_P001;Zm00001eb170810_P004;Zm00001eb170810_P002;Zm00001eb170810_P003;Zm00001eb413980_P001;Zm00001eb039060_P001;Zm00001eb225310_P001;Zm00001eb269380_P001;Zm00001eb139040_P001;Zm00001eb344510_P001	Zm00001eb170810_P005;Zm00001eb170810_P007;Zm00001eb091850_P003;Zm00001eb091850_P005;Zm00001eb091850_P004;Zm00001eb091850_P002;Zm00001eb091850_P001;Zm00001eb131670_P001;Zm00001eb170810_P006;Zm00001eb170810_P001;Zm00001eb170810_P004;Zm00001eb170810_P002;Zm00001eb170810_P003;Zm00001eb413980_P001;Zm00001eb039060_P001;Zm00001eb225310_P001;Zm00001eb269380_P001;Zm00001eb139040_P001;Zm00001eb344510_P001	2	1	7.9	0	2.7489	5	0.68681	0.11416	23.6833	23.7617	22.7565	23.4005	0.559079	3	22.7541	22.88	22.507	22.7137	0.189736	3	1421100	1433700	469040	733300	879310	1114500	0.195479
Zm00001eb203300_P001	Zm00001eb203300_P001	Zm00001eb203300_P001	1	1	6.7	0.0076197	1.4578	3	0.686188	0.233904	23.0256	21.7278	22.2446	22.3327	0.65337	3	22.0933	21.0445	21.8018	21.6465	0.541362	3	1729000	769120	735800	849050	444560	1260400	0.338944
Zm00001eb154690_P001;Zm00001eb154690_P002	Zm00001eb154690_P001;Zm00001eb154690_P002	Zm00001eb154690_P001;Zm00001eb154690_P002	9	4	28.6	0	20.402	25	0.685133	0.193686	26.48	25.8704	26.5603	26.3036	0.377287	3	26.2141	25.7329	24.9084	25.6184	0.660323	3	6719400	3766300	3457300	4980500	4109700	4060900	0.290264
Zm00001eb095630_P001;Zm00001eb095630_P002;Zm00001eb095630_P003	Zm00001eb095630_P001;Zm00001eb095630_P002;Zm00001eb095630_P003	Zm00001eb095630_P001;Zm00001eb095630_P002;Zm00001eb095630_P003	2	2	11.9	0	3.192	5	0.68479	0.159354	20.914	21.6411	NaN	21.2776	0.514151	2	20.73	20.8355	20.2129	20.5928	0.333198	3	150590	246490	0	124230	153270	157720	0.248812
Zm00001eb127000_P002;Zm00001eb127000_P001	Zm00001eb127000_P002;Zm00001eb127000_P001	Zm00001eb127000_P002;Zm00001eb127000_P001	1	1	14.8	0.0069394	1.4981	1	0.684469	0.339752	23.5485	22.9806	23.2177	23.2489	0.285247	3	23.2581	21.348	23.0873	22.5645	1.05692	3	3931500	1768900	1458200	2463200	1011200	3531600	0.457883
Zm00001eb041400_P003;Zm00001eb041400_P002;Zm00001eb041400_P001	Zm00001eb041400_P003;Zm00001eb041400_P002;Zm00001eb041400_P001	Zm00001eb041400_P003;Zm00001eb041400_P002;Zm00001eb041400_P001	8	3	24.6	0	40.273	29	0.6826	0.0134075	25.4428	25.2328	25.7427	25.4728	0.256291	3	24.7521	24.9163	24.7021	24.7902	0.112097	3	2602000	2503700	1816400	1248800	1721900	2337300	0.0502466
Zm00001eb349240_P001;Zm00001eb288200_P003;Zm00001eb288200_P002;Zm00001eb288200_P001;Zm00001eb288200_P004;Zm00001eb349250_P003;Zm00001eb349250_P002;Zm00001eb349250_P001	Zm00001eb349240_P001;Zm00001eb288200_P003;Zm00001eb288200_P002;Zm00001eb288200_P001;Zm00001eb288200_P004;Zm00001eb349250_P003;Zm00001eb349250_P002;Zm00001eb349250_P001;Zm00001eb288200_P005;Zm00001eb097240_P001;Zm00001eb225640_P001;Zm00001eb261860_P001;Zm00001eb239840_P001	Zm00001eb349240_P001;Zm00001eb288200_P003;Zm00001eb288200_P002;Zm00001eb288200_P001;Zm00001eb288200_P004;Zm00001eb349250_P003;Zm00001eb349250_P002;Zm00001eb349250_P001	5	5	14.4	0	10.194	8	0.681728	0.152852	23.0713	23.483	23.1488	23.2343	0.218775	3	21.928	23.1944	22.5355	22.5526	0.633406	3	369700	535840	136040	196970	476230	538520	0.2421
Zm00001eb229440_P001	Zm00001eb229440_P001	Zm00001eb229440_P001	4	1	15.5	0.0020113	1.9732	2	0.679186	0.11213	21.61	21.9084	22.6659	22.0614	0.544316	3	21.5177	21.1546	21.4744	21.3822	0.198314	3	227100	224710	225420	193360	152020	335840	0.193525
Zm00001eb000320_P001;Zm00001eb000320_P002	Zm00001eb000320_P001;Zm00001eb000320_P002	Zm00001eb000320_P001;Zm00001eb000320_P002	2	2	13.6	0	5.1159	6	0.676504	0.0220165	22.8082	22.6971	22.7485	22.7513	0.0556165	3	21.729	22.3525	22.1428	22.0748	0.317306	3	414180	569030	233180	183700	481420	739140	0.0677119
Zm00001eb376980_P002;Zm00001eb376980_P001;Zm00001eb270660_P001;Zm00001eb270660_P002	Zm00001eb376980_P002;Zm00001eb376980_P001;Zm00001eb270660_P001;Zm00001eb270660_P002	Zm00001eb376980_P002;Zm00001eb376980_P001;Zm00001eb270660_P001;Zm00001eb270660_P002	5	4	17.4	0	4.0462	12	0.676247	0.0956502	24.3941	24.1274	23.7413	24.0876	0.328239	3	23.6249	23.6906	22.9186	23.4114	0.428025	3	2056800	1850700	799210	1176900	1390300	1318400	0.176737
Zm00001eb258670_P001	Zm00001eb258670_P001	Zm00001eb258670_P001	2	2	15.9	0	4.9971	5	0.67594	0.204925	23.495	22.8289	23.0652	23.1297	0.337702	3	23.003	22.6877	21.6704	22.4537	0.696445	3	666130	686710	262720	922600	611950	316160	0.302625
Zm00001eb140450_P003;Zm00001eb140450_P002;Zm00001eb140450_P001	Zm00001eb140450_P003;Zm00001eb140450_P002;Zm00001eb140450_P001	Zm00001eb140450_P003;Zm00001eb140450_P002;Zm00001eb140450_P001	5	2	9.9	0	3.2021	7	0.674664	0.228815	23.0321	23.2146	24.3521	23.5329	0.715284	3	22.4033	23.1905	22.981	22.8583	0.407707	3	528130	491400	777730	265400	525280	719680	0.332447
Zm00001eb042420_P003;Zm00001eb042420_P001;Zm00001eb042420_P002	Zm00001eb042420_P003;Zm00001eb042420_P001;Zm00001eb042420_P002	Zm00001eb042420_P003;Zm00001eb042420_P001;Zm00001eb042420_P002	2	1	4.4	0	4.3228	2	0.673546	0.0413914	22.0234	21.4691	21.2702	21.5875	0.390317	3	20.8632	20.9647	20.9141	20.914	0.0507404	3	155080	159380	34788	33370	44051	65073	0.100447
Zm00001eb065870_P002	Zm00001eb065870_P002	Zm00001eb065870_P002	1	1	5.1	0.0098522	1.3127	1	0.672989	1	20.6946	20.9693	NaN	20.8319	0.194276	2	NaN	NaN	20.1589	20.1589	NaN	1	178170	257820	0	0	0	246040	0.998675
Zm00001eb117930_P002;Zm00001eb117930_P001	Zm00001eb117930_P002;Zm00001eb117930_P001	Zm00001eb117930_P002;Zm00001eb117930_P001	1	1	2.9	0.0075485	1.4058	3	0.672939	0.180979	21.4058	20.6623	21.5946	21.2209	0.492869	3	20.3586	21.1418	20.1435	20.548	0.525395	3	104300	75312	69758	53913	93351	80286	0.276221
Zm00001eb303010_P002;Zm00001eb303010_P001	Zm00001eb303010_P002;Zm00001eb303010_P001	Zm00001eb303010_P002;Zm00001eb303010_P001	2	2	9	0	4.1853	6	0.668562	0.332375	21.8284	21.065	22.4113	21.7682	0.67517	3	21.9233	20.3138	21.0618	21.0997	0.805403	3	214600	133840	170800	175320	28396	185810	0.450959
Zm00001eb088030_P001;Zm00001eb241550_P001;Zm00001eb420570_P004	Zm00001eb088030_P001;Zm00001eb241550_P001;Zm00001eb420570_P004	Zm00001eb088030_P001;Zm00001eb241550_P001;Zm00001eb420570_P004	4	1	25.9	0	4.2722	11	0.666012	0.0418135	25.3214	25.9494	25.861	25.7106	0.339935	3	24.8612	25.2447	25.0279	25.0446	0.192271	3	7558400	10232000	7304400	5896600	7457500	8184400	0.100677
Zm00001eb180330_P001;Zm00001eb038190_P001	Zm00001eb180330_P001;Zm00001eb038190_P001	Zm00001eb180330_P001;Zm00001eb038190_P001	1	1	3.4	0.007554	1.4088	4	0.664732	0.00454536	21.9952	22.3008	22.0808	22.1256	0.157662	3	21.5105	21.552	21.3201	21.4609	0.123632	3	317930	388540	206650	212920	239390	339050	0.0241414
Zm00001eb247660_P001;Zm00001eb364000_P001;Zm00001eb247650_P001;Zm00001eb185260_P001	Zm00001eb247660_P001;Zm00001eb364000_P001;Zm00001eb247650_P001;Zm00001eb185260_P001	Zm00001eb247660_P001;Zm00001eb364000_P001;Zm00001eb247650_P001;Zm00001eb185260_P001	3	2	5.9	0	4.4199	2	0.664593	0.203017	22.3723	21.5879	21.3465	21.7689	0.536311	3	NaN	20.9854	21.2232	21.1043	0.168148	2	125800	105950	44988	0	49954	110050	0.299748
Zm00001eb066190_P003;Zm00001eb066190_P002;Zm00001eb433750_P002;Zm00001eb433750_P001	Zm00001eb066190_P003;Zm00001eb066190_P002;Zm00001eb433750_P002;Zm00001eb433750_P001;Zm00001eb066190_P001	Zm00001eb066190_P003;Zm00001eb066190_P002;Zm00001eb433750_P002;Zm00001eb433750_P001	7	7	16.6	0	9.9017	16	0.664299	0.000434132	25.4097	25.4795	25.3316	25.4069	0.073994	3	24.6561	24.8081	24.7638	24.7426	0.0781916	3	2240400	2511100	1000800	908040	1317900	1989100	0.0117647
Zm00001eb191030_P002;Zm00001eb191030_P001	Zm00001eb191030_P002;Zm00001eb191030_P001;Zm00001eb259230_P002;Zm00001eb259230_P001;Zm00001eb259230_P004;Zm00001eb259230_P003	Zm00001eb191030_P002;Zm00001eb191030_P001	3	3	11.6	0	4.8541	11	0.663931	0.00283411	22.9638	22.8707	22.7437	22.8594	0.110505	3	22.2846	22.264	22.0377	22.1955	0.13697	3	409810	469370	272830	361210	273030	380900	0.0247075
Zm00001eb189870_P002;Zm00001eb189870_P001	Zm00001eb189870_P002;Zm00001eb189870_P001	Zm00001eb189870_P002;Zm00001eb189870_P001	13	3	28.1	0	9.7917	13	0.663734	0.0915013	24.025	24.0588	23.9462	24.01	0.0577736	3	23.5316	23.7447	22.7625	23.3462	0.516683	3	625540	578960	350110	365230	635550	514570	0.172958
Zm00001eb346100_P001;Zm00001eb282790_P002;Zm00001eb282790_P004;Zm00001eb282790_P001;Zm00001eb282790_P003	Zm00001eb346100_P001;Zm00001eb282790_P002;Zm00001eb282790_P004;Zm00001eb282790_P001;Zm00001eb282790_P003	Zm00001eb346100_P001;Zm00001eb282790_P002;Zm00001eb282790_P004;Zm00001eb282790_P001;Zm00001eb282790_P003	11	8	45.5	0	68.342	49	0.663391	0.132069	27.2612	28.3608	27.7567	27.7929	0.550705	3	27.1827	27.3579	26.8479	27.1295	0.259125	3	24348000	42093000	16835000	17939000	27277000	29443000	0.218797
Zm00001eb252630_P004;Zm00001eb188910_P002;Zm00001eb252630_P005;Zm00001eb252630_P002;Zm00001eb252630_P001	Zm00001eb252630_P004;Zm00001eb188910_P002;Zm00001eb252630_P005;Zm00001eb252630_P002;Zm00001eb252630_P001;Zm00001eb188910_P001;Zm00001eb252630_P003	Zm00001eb252630_P004;Zm00001eb188910_P002;Zm00001eb252630_P005;Zm00001eb252630_P002;Zm00001eb252630_P001	5	5	9.6	0	11.625	21	0.658346	0.0204751	24.7396	24.5286	24.3907	24.5529	0.175733	3	23.6077	24.0749	24.0012	23.8946	0.251157	3	978520	898150	421420	405920	684280	1157100	0.066022
Zm00001eb273670_P001	Zm00001eb273670_P001	Zm00001eb273670_P001	2	1	15.3	0.0037608	1.6767	1	0.657993	0.215921	19.5637	20.4767	NaN	20.0202	0.645629	2	19.5318	19.5756	18.9793	19.3622	0.332343	3	157360	222560	0	141100	171940	119180	0.317762
Zm00001eb247310_P001	Zm00001eb247310_P001;Zm00001eb244490_P001	Zm00001eb247310_P001	6	3	16.2	0	25.349	27	0.657368	0.0187756	24.7544	25.1333	24.579	24.8222	0.283319	3	24.2461	24.1843	24.0642	24.1649	0.0925373	3	1008700	941320	595120	439010	713040	1082500	0.0624093
Zm00001eb228960_P001	Zm00001eb228960_P001	Zm00001eb228960_P001	1	1	6.2	0	2.9409	4	0.656952	1	21.2896	21.738	21.7278	21.5851	0.256009	3	NaN	20.9282	NaN	20.9282	NaN	1	303910	410070	241620	0	254260	0	0.959294
Zm00001eb177980_P002;Zm00001eb177980_P001	Zm00001eb177980_P002;Zm00001eb177980_P001	Zm00001eb177980_P002;Zm00001eb177980_P001	3	3	9	0	2.876	8	0.655066	0.00190742	21.3021	21.1885	21.2392	21.2433	0.056884	3	20.6512	20.4218	20.6915	20.5882	0.145467	3	307650	97537	131670	57969	119730	108310	0.0206847
Zm00001eb110460_P002;Zm00001eb110460_P003;Zm00001eb110460_P001	Zm00001eb110460_P002;Zm00001eb110460_P003;Zm00001eb110460_P001	Zm00001eb110460_P002;Zm00001eb110460_P003;Zm00001eb110460_P001	1	1	7.9	0	10.236	3	0.655025	0.0921793	21.4376	22.175	22.173	21.9285	0.425156	3	21.5833	21.2285	21.0087	21.2735	0.289964	3	429900	840360	497710	546700	490280	666960	0.173553
Zm00001eb317810_P001;Zm00001eb102500_P001;Zm00001eb102500_P002;Zm00001eb317810_P002;Zm00001eb317810_P003	Zm00001eb317810_P001;Zm00001eb102500_P001;Zm00001eb102500_P002;Zm00001eb317810_P002;Zm00001eb317810_P003;Zm00001eb036790_P001	Zm00001eb317810_P001;Zm00001eb102500_P001;Zm00001eb102500_P002;Zm00001eb317810_P002;Zm00001eb317810_P003	5	5	17.4	0	13.554	18	0.653509	0.0926539	25.6147	26.5255	25.6729	25.9377	0.509874	3	25.2491	25.3636	25.2398	25.2842	0.0689075	3	4512700	8994400	3716700	3461500	4178700	6730400	0.17355
Zm00001eb293780_P002;Zm00001eb293780_P001	Zm00001eb293780_P002;Zm00001eb293780_P001	Zm00001eb293780_P002;Zm00001eb293780_P001	6	4	9.1	0	6.2725	7	0.652632	0.333104	22.8551	22.2578	21.4396	22.1842	0.710604	3	21.1692	21.0399	22.3856	21.5316	0.742405	3	260740	94458	31410	58432	37496	120090	0.450261
Zm00001eb094220_P001;Zm00001eb195000_P002;Zm00001eb195000_P001;Zm00001eb404860_P002;Zm00001eb404860_P001	Zm00001eb094220_P001;Zm00001eb195000_P002;Zm00001eb195000_P001;Zm00001eb404860_P002;Zm00001eb404860_P001;Zm00001eb013620_P004;Zm00001eb013620_P002;Zm00001eb013620_P003;Zm00001eb013620_P001;Zm00001eb331520_P001;Zm00001eb331520_P002	Zm00001eb094220_P001;Zm00001eb195000_P002;Zm00001eb195000_P001;Zm00001eb404860_P002;Zm00001eb404860_P001	8	8	11.1	0	63.86	25	0.652559	0.108647	25.3627	24.9885	25.2411	25.1974	0.190887	3	24.0069	24.5946	25.033	24.5448	0.514844	3	805210	618120	406390	282010	418560	1243500	0.190083
Zm00001eb140360_P001;Zm00001eb140360_P002	Zm00001eb140360_P001;Zm00001eb140360_P002	Zm00001eb140360_P001;Zm00001eb140360_P002	2	2	51	0.00085616	2.366	6	0.651581	0.157931	22.6838	23.0878	21.8516	22.5411	0.630339	3	22.0642	21.7441	21.8603	21.8895	0.162007	3	1334400	1750300	449360	585650	538010	923860	0.247422
Zm00001eb152410_P001;Zm00001eb152410_P003;Zm00001eb152410_P007;Zm00001eb152410_P005;Zm00001eb152410_P004;Zm00001eb152410_P002;Zm00001eb152410_P006	Zm00001eb152410_P001;Zm00001eb152410_P003;Zm00001eb152410_P007;Zm00001eb152410_P005;Zm00001eb152410_P004;Zm00001eb152410_P002;Zm00001eb152410_P006	Zm00001eb152410_P001;Zm00001eb152410_P003;Zm00001eb152410_P007;Zm00001eb152410_P005;Zm00001eb152410_P004;Zm00001eb152410_P002;Zm00001eb152410_P006	3	3	9.6	0	4.4735	5	0.650328	0.336698	23.6084	22.535	21.8525	22.6653	0.885169	3	21.406	22.2499	22.389	22.015	0.531964	3	780850	590240	198030	116760	186880	409320	0.453601
Zm00001eb210850_P006;Zm00001eb210850_P007;Zm00001eb210850_P005;Zm00001eb210850_P004;Zm00001eb210850_P003;Zm00001eb210850_P002;Zm00001eb210850_P001	Zm00001eb210850_P006;Zm00001eb210850_P007;Zm00001eb210850_P005;Zm00001eb210850_P004;Zm00001eb210850_P003;Zm00001eb210850_P002;Zm00001eb210850_P001	Zm00001eb210850_P006;Zm00001eb210850_P007;Zm00001eb210850_P005;Zm00001eb210850_P004;Zm00001eb210850_P003;Zm00001eb210850_P002;Zm00001eb210850_P001	1	1	14.1	0	3.1803	3	0.64876	0.10461	21.6435	21.742	21.7918	21.7258	0.0754603	3	20.7068	NaN	21.4472	21.077	0.523507	2	851300	901250	553580	405740	0	1461300	0.185921
Zm00001eb207850_P007;Zm00001eb207850_P006;Zm00001eb207850_P005;Zm00001eb207850_P004;Zm00001eb207850_P003;Zm00001eb207850_P002;Zm00001eb207850_P001	Zm00001eb207850_P007;Zm00001eb207850_P006;Zm00001eb207850_P005;Zm00001eb207850_P004;Zm00001eb207850_P003;Zm00001eb207850_P002;Zm00001eb207850_P001	Zm00001eb207850_P007;Zm00001eb207850_P006;Zm00001eb207850_P005;Zm00001eb207850_P004;Zm00001eb207850_P003;Zm00001eb207850_P002;Zm00001eb207850_P001	5	3	25.6	0	3.9002	7	0.647608	0.21357	23.5788	23.8847	23.3761	23.6132	0.256062	3	22.3952	23.7672	22.7344	22.9656	0.71462	3	1929100	3064600	922060	913080	3437600	2686400	0.314125
Zm00001eb149730_P002;Zm00001eb149730_P003;Zm00001eb149730_P001	Zm00001eb149730_P002;Zm00001eb149730_P003;Zm00001eb149730_P001;Zm00001eb281930_P001;Zm00001eb276420_P001;Zm00001eb254380_P001	Zm00001eb149730_P002;Zm00001eb149730_P003;Zm00001eb149730_P001	21	4	44.6	0	107.52	95	0.6476	0.000518669	27.8268	27.96	27.8716	27.8861	0.0677936	3	27.1393	27.279	27.2974	27.2385	0.0864582	3	9469700	11775000	5508200	4543500	6327900	9308800	0.00930233
Zm00001eb200920_P001;Zm00001eb091710_P005;Zm00001eb091710_P003;Zm00001eb139060_P001	Zm00001eb200920_P001;Zm00001eb091710_P005;Zm00001eb091710_P003;Zm00001eb139060_P001	Zm00001eb200920_P001;Zm00001eb091710_P005;Zm00001eb091710_P003;Zm00001eb139060_P001	1	1	3.7	0	4.2079	4	0.644316	0.528531	22.5191	23.73	21.8446	22.6979	0.955363	3	20.5972	22.4388	23.1248	22.0536	1.30706	3	334420	586370	94174	59282	260410	663750	0.659457
Zm00001eb341390_P001;Zm00001eb341390_P002;Zm00001eb341390_P004;Zm00001eb341390_P003;Zm00001eb341390_P005;Zm00001eb341390_P006	Zm00001eb341390_P001;Zm00001eb341390_P002;Zm00001eb341390_P004;Zm00001eb341390_P003;Zm00001eb341390_P005;Zm00001eb341390_P006	Zm00001eb341390_P001;Zm00001eb341390_P002;Zm00001eb341390_P004;Zm00001eb341390_P003;Zm00001eb341390_P005;Zm00001eb341390_P006	15	13	28.9	0	33.939	42	0.641602	0.0204374	26.3298	26.5885	26.2405	26.3863	0.180727	3	25.5334	26.002	25.6986	25.7447	0.237653	3	3442600	3537100	1832600	1929200	2559300	3380900	0.0657748
Zm00001eb302760_P001	Zm00001eb302760_P001	Zm00001eb302760_P001	2	2	14.1	0	21.254	7	0.641459	0.169856	24.9607	24.4768	24.062	24.4998	0.449774	3	24.3071	23.3369	23.9311	23.8584	0.489182	3	2919400	2323700	1018300	1946900	1063200	2814000	0.261823
Zm00001eb181940_P002;Zm00001eb243440_P001;Zm00001eb181940_P001;Zm00001eb243440_P002;Zm00001eb392580_P003;Zm00001eb434400_P002;Zm00001eb023880_P002;Zm00001eb023880_P001;Zm00001eb392580_P002;Zm00001eb392580_P001;Zm00001eb082720_P001	Zm00001eb181940_P002;Zm00001eb243440_P001;Zm00001eb181940_P001;Zm00001eb243440_P002;Zm00001eb392580_P003;Zm00001eb434400_P002;Zm00001eb023880_P002;Zm00001eb023880_P001;Zm00001eb392580_P002;Zm00001eb392580_P001;Zm00001eb082720_P001	Zm00001eb181940_P002;Zm00001eb243440_P001;Zm00001eb181940_P001;Zm00001eb243440_P002;Zm00001eb392580_P003;Zm00001eb434400_P002;Zm00001eb023880_P002;Zm00001eb023880_P001;Zm00001eb392580_P002;Zm00001eb392580_P001;Zm00001eb082720_P001	2	0	7.6	0	5.6121	10	0.641138	0.00486631	24.4783	24.1566	24.3545	24.3298	0.162276	3	23.561	23.7674	23.7376	23.6887	0.111532	3	1379100	1093200	749250	685830	906590	1426900	0.0276832
Zm00001eb159730_P002;Zm00001eb159730_P001;Zm00001eb358310_P001;Zm00001eb358310_P002	Zm00001eb159730_P002;Zm00001eb159730_P001;Zm00001eb358310_P001;Zm00001eb358310_P002	Zm00001eb159730_P002;Zm00001eb159730_P001;Zm00001eb358310_P001;Zm00001eb358310_P002	3	3	7.4	0	4.072	4	0.640358	0.0964656	22.4026	21.5647	21.6452	21.8708	0.462308	3	21.0715	21.1366	21.4833	21.2305	0.221333	3	363140	159360	57817	94462	111970	266070	0.178013
Zm00001eb100100_P002;Zm00001eb100100_P001	Zm00001eb100100_P002;Zm00001eb100100_P001	Zm00001eb100100_P002;Zm00001eb100100_P001	5	5	44.1	0	24.456	16	0.63986	0.0301208	26.2168	25.9164	25.626	25.9198	0.295419	3	25.3129	25.422	25.1048	25.2799	0.16116	3	4745900	4491600	1942100	2756500	3330500	4128300	0.084
Zm00001eb157810_P002;Zm00001eb157810_P001	Zm00001eb157810_P002;Zm00001eb157810_P001	Zm00001eb157810_P002;Zm00001eb157810_P001	5	3	14.6	0	4.2878	5	0.638567	0.500066	24.1285	22.7006	21.9204	22.9165	1.11978	3	NaN	22.2454	22.3105	22.2779	0.0460351	2	637330	239520	88583	0	93131	329080	0.628677
Zm00001eb118200_P001	Zm00001eb118200_P001	Zm00001eb118200_P001	1	1	2.1	0	2.7996	5	0.638506	0.0813777	22.6659	22.6543	22.3325	22.5509	0.18925	3	21.4139	22.0872	22.2361	21.9124	0.43812	3	202880	199000	94476	79826	145990	256460	0.157193
Zm00001eb074430_P001	Zm00001eb074430_P001	Zm00001eb074430_P001	1	1	0.5	0.0020467	2.0506	5	0.638247	0.140679	21.2447	NaN	21.2739	21.2593	0.0206459	2	21.0226	20.6732	20.1673	20.621	0.430046	3	19936	0	11937	16017	14419	16086	0.228294
Zm00001eb356910_P002;Zm00001eb356910_P001;Zm00001eb356910_P003	Zm00001eb356910_P002;Zm00001eb356910_P001;Zm00001eb356910_P003	Zm00001eb356910_P002;Zm00001eb356910_P001;Zm00001eb356910_P003	5	1	22	0	25.798	37	0.637419	0.0578323	25.7214	25.7167	25.6985	25.7122	0.0121103	3	24.8004	25.5567	24.8673	25.0748	0.418684	3	4952100	4168700	2201200	2962700	3631700	5806100	0.125782
Zm00001eb379440_P002;Zm00001eb379440_P001	Zm00001eb379440_P002;Zm00001eb379440_P001	Zm00001eb379440_P002;Zm00001eb379440_P001	5	5	14.2	0	29.595	11	0.636459	0.0815701	23.4178	23.8027	24.1092	23.7766	0.346441	3	23.5173	22.947	22.9561	23.1401	0.326661	3	582220	626740	395570	545910	270550	963380	0.157335
Zm00001eb289680_P004;Zm00001eb289680_P003;Zm00001eb289680_P002;Zm00001eb289680_P001;Zm00001eb351330_P003;Zm00001eb351330_P002;Zm00001eb351330_P001	Zm00001eb289680_P004;Zm00001eb289680_P003;Zm00001eb289680_P002;Zm00001eb289680_P001;Zm00001eb351330_P003;Zm00001eb351330_P002;Zm00001eb351330_P001	Zm00001eb289680_P004;Zm00001eb289680_P003;Zm00001eb289680_P002;Zm00001eb289680_P001;Zm00001eb351330_P003;Zm00001eb351330_P002;Zm00001eb351330_P001	4	4	25.2	0	8.0537	22	0.636452	0.0171949	25.8207	26.2813	25.818	25.9734	0.266728	3	25.4278	25.3315	25.2515	25.3369	0.0882751	3	12840000	17667000	7387300	9263500	9234000	13744000	0.0589187
Zm00001eb257720_P003;Zm00001eb257720_P002;Zm00001eb257720_P001	Zm00001eb257720_P003;Zm00001eb257720_P002;Zm00001eb257720_P001	Zm00001eb257720_P003;Zm00001eb257720_P002;Zm00001eb257720_P001	3	3	14.2	0	11.37	8	0.63434	0.0430969	23.2474	23.5635	23.1511	23.3207	0.215736	3	22.7236	22.9737	22.3616	22.6863	0.307747	3	750040	1389800	758730	465460	652300	1737100	0.102772
Zm00001eb205930_P003;Zm00001eb205930_P002;Zm00001eb205930_P001;Zm00001eb236160_P001	Zm00001eb205930_P003;Zm00001eb205930_P002;Zm00001eb205930_P001;Zm00001eb236160_P001	Zm00001eb205930_P003;Zm00001eb205930_P002;Zm00001eb205930_P001;Zm00001eb236160_P001	2	2	4.5	0	2.9376	3	0.632174	0.139387	23.3242	22.7008	22.5777	22.8676	0.400177	3	21.9972	21.966	22.743	22.2354	0.439868	3	552880	389780	236320	244040	348040	631610	0.226412
Zm00001eb207490_P001;Zm00001eb207490_P002	Zm00001eb207490_P001;Zm00001eb207490_P002	Zm00001eb207490_P001;Zm00001eb207490_P002	3	3	17.4	0	7.1179	7	0.631092	0.202888	23.1151	21.7438	22.4847	22.4479	0.686388	3	22.0155	21.8426	21.5922	21.8168	0.21284	3	760550	389690	365160	332610	441520	564210	0.299733
Zm00001eb171190_P004;Zm00001eb171190_P001;Zm00001eb171190_P003;Zm00001eb171190_P002	Zm00001eb171190_P004;Zm00001eb171190_P001;Zm00001eb171190_P003;Zm00001eb171190_P002;Zm00001eb281980_P001;Zm00001eb233590_P001	Zm00001eb171190_P004;Zm00001eb171190_P001;Zm00001eb171190_P003;Zm00001eb171190_P002	5	4	17.4	0	15.715	14	0.630882	0.117131	24.8	24.2277	24.9195	24.649	0.369798	3	23.8369	23.7354	24.4822	24.0182	0.405024	3	1434100	899020	798470	621260	790460	2310600	0.199321
Zm00001eb162780_P002;Zm00001eb162780_P001	Zm00001eb162780_P002;Zm00001eb162780_P001	Zm00001eb162780_P002;Zm00001eb162780_P001	1	1	4.9	0.0027462	1.8588	3	0.630667	0.262957	21.066	20.117	19.5127	20.2319	0.782979	3	19.8905	19.2878	19.6254	19.6013	0.302094	3	160570	82244	34988	79236	52059	100730	0.368956
Zm00001eb252510_P002;Zm00001eb252510_P003;Zm00001eb252510_P001	Zm00001eb252510_P002;Zm00001eb252510_P003;Zm00001eb252510_P001	Zm00001eb252510_P002;Zm00001eb252510_P003;Zm00001eb252510_P001	6	6	5.2	0	8.6965	18	0.629126	0.0231109	24.1957	24.0338	23.9267	24.052	0.135406	3	23.1104	23.5492	23.6092	23.4229	0.272342	3	395470	317910	190900	125250	275060	525910	0.0725344
Zm00001eb257910_P002;Zm00001eb257910_P001	Zm00001eb257910_P002;Zm00001eb257910_P001	Zm00001eb257910_P002;Zm00001eb257910_P001	19	19	51.1	0	65.302	58	0.628901	0.110918	26.7434	26.5024	26.5983	26.6147	0.121327	3	25.6972	25.6742	26.5861	25.9858	0.519943	3	5301400	5078600	2377600	1741800	1520000	7922600	0.192788
Zm00001eb375490_P001;Zm00001eb271680_P002;Zm00001eb271680_P001	Zm00001eb375490_P001;Zm00001eb271680_P002;Zm00001eb271680_P001	Zm00001eb375490_P001;Zm00001eb271680_P002;Zm00001eb271680_P001	7	7	11.3	0	12.081	24	0.626543	0.00564018	24.2848	24.0321	23.9431	24.0867	0.177287	3	23.4731	23.3608	23.5465	23.4601	0.0935414	3	479390	347550	145410	210110	234980	497650	0.0337064
Zm00001eb190510_P002;Zm00001eb190510_P001	Zm00001eb190510_P002;Zm00001eb190510_P001	Zm00001eb190510_P002;Zm00001eb190510_P001	1	1	1.8	0.0020056	1.9582	5	0.626398	0.00690499	21.734	21.7397	21.5972	21.6903	0.080662	3	21.1885	21.1654	20.8378	21.0639	0.196129	3	109470	108670	58424	70291	79331	100160	0.0399028
Zm00001eb358170_P002;Zm00001eb358170_P001	Zm00001eb358170_P002;Zm00001eb358170_P001	Zm00001eb358170_P002;Zm00001eb358170_P001	7	5	27.3	0	53.732	12	0.626331	0.197653	25.0761	24.7046	24.4944	24.7584	0.29455	3	23.3951	24.5087	24.4923	24.132	0.63829	3	2354500	1514000	778440	436000	1296100	2900500	0.293947
Zm00001eb066060_P001;Zm00001eb066060_P002;Zm00001eb066060_P003;Zm00001eb066060_P004	Zm00001eb066060_P001;Zm00001eb066060_P002;Zm00001eb066060_P003;Zm00001eb066060_P004	Zm00001eb066060_P001;Zm00001eb066060_P002;Zm00001eb066060_P003;Zm00001eb066060_P004	15	10	48.2	0	69.325	50	0.624966	0.07702	26.3855	27.116	27.0851	26.8622	0.413072	3	26.2646	26.4181	26.029	26.2372	0.195963	3	3986400	7774300	3331100	2933600	4865100	6864900	0.151102
Zm00001eb214510_P001;Zm00001eb214510_P002;Zm00001eb214510_P003;Zm00001eb057930_P001;Zm00001eb057930_P005;Zm00001eb057930_P003	Zm00001eb214510_P001;Zm00001eb214510_P002;Zm00001eb214510_P003;Zm00001eb057930_P001;Zm00001eb057930_P005;Zm00001eb057930_P003	Zm00001eb214510_P001;Zm00001eb214510_P002;Zm00001eb214510_P003;Zm00001eb057930_P001;Zm00001eb057930_P005;Zm00001eb057930_P003	2	2	6	0.0075977	1.4413	3	0.624838	0.392138	22.3626	21.1252	20.1599	21.2159	1.10412	3	20.34	20.6228	20.8104	20.5911	0.236832	3	241360	139840	69031	38869	59821	108360	0.514659
Zm00001eb308620_P001;Zm00001eb308620_P002	Zm00001eb308620_P001;Zm00001eb308620_P002	Zm00001eb308620_P001;Zm00001eb308620_P002	10	5	31.8	0	37.126	38	0.623859	0.00586938	25.805	25.805	25.9818	25.8639	0.102107	3	25.3563	25.0399	25.324	25.2401	0.174082	3	3276600	3336300	1857200	2174200	1778000	4119100	0.0340269
Zm00001eb069420_P002;Zm00001eb069420_P003	Zm00001eb069420_P002;Zm00001eb069420_P003	Zm00001eb069420_P002;Zm00001eb069420_P003	13	1	15.5	0.0037736	1.6859	8	0.623571	0.0457915	23.364	22.6449	23.0531	23.0206	0.360669	3	22.5248	22.3316	22.3348	22.3971	0.110612	3	438380	303670	131220	242080	238320	375110	0.106822
Zm00001eb291890_P001	Zm00001eb291890_P001	Zm00001eb291890_P001	3	3	9.5	0	3.0296	5	0.620131	0.294796	22.7175	22.0401	22.0474	22.2683	0.389005	3	20.7251	22.0405	22.179	21.6482	0.80243	3	581160	224990	118360	43052	91480	335250	0.409127
Zm00001eb209960_P001	Zm00001eb209960_P001	Zm00001eb209960_P001	15	6	27.1	0	16.939	21	0.619204	0.0366222	25.8057	25.6515	25.7571	25.7381	0.0788496	3	25.3539	25.2715	24.7313	25.1189	0.338164	3	1699600	1283300	1134900	1441600	1390600	1156000	0.0936267
Zm00001eb378020_P001	Zm00001eb378020_P001	Zm00001eb378020_P001	9	9	18.8	0	37.207	32	0.617868	0.0183056	26.0227	26.0175	25.6311	25.8904	0.224618	3	25.0844	25.3498	25.3834	25.2725	0.163771	3	3748400	3652600	1395000	1892100	2441900	3935700	0.0617518
Zm00001eb282450_P001	Zm00001eb282450_P001	Zm00001eb282450_P001	11	2	60	0	14.532	22	0.616501	0.336478	26.8467	27.9542	27.8805	27.5605	0.619214	3	26.6667	27.8012	26.364	26.944	0.757645	3	16089000	39612000	18160000	13199000	30167000	19432000	0.453645
Zm00001eb252830_P001;Zm00001eb034830_P001;Zm00001eb381630_P001	Zm00001eb252830_P001;Zm00001eb034830_P001;Zm00001eb381630_P001;Zm00001eb189260_P001	Zm00001eb252830_P001;Zm00001eb034830_P001;Zm00001eb381630_P001	3	3	35	0	3.7326	7	0.616205	0.149396	24.2547	24.1946	23.9888	24.146	0.139477	3	23.4477	24.1491	22.9927	23.5298	0.582584	3	4139300	2176500	1717600	2650900	3413200	2537700	0.238499
Zm00001eb387920_P005;Zm00001eb387920_P003;Zm00001eb387920_P001;Zm00001eb387920_P002;Zm00001eb387920_P004	Zm00001eb387920_P005;Zm00001eb387920_P003;Zm00001eb387920_P001;Zm00001eb387920_P002;Zm00001eb387920_P004	Zm00001eb387920_P005;Zm00001eb387920_P003;Zm00001eb387920_P001;Zm00001eb387920_P002;Zm00001eb387920_P004	5	5	17.2	0	14.973	16	0.614832	0.0215147	25.1153	24.6576	24.6615	24.8115	0.263119	3	24.1348	24.3389	24.1163	24.1966	0.123562	3	1931600	1860400	894680	1344500	1964100	2069200	0.0670815
Zm00001eb068270_P001	Zm00001eb068270_P001	Zm00001eb068270_P001	14	5	27.6	0	76.36	42	0.614056	0.00441088	26.9271	27.1218	26.8419	26.9636	0.143457	3	26.4796	26.3049	26.264	26.3495	0.114519	3	4812400	4261400	2026600	3494800	3754600	5549800	0.0245128
Zm00001eb332830_P005;Zm00001eb332830_P004;Zm00001eb332830_P003;Zm00001eb332830_P002;Zm00001eb332830_P001;Zm00001eb128780_P003;Zm00001eb128780_P002;Zm00001eb128780_P001	Zm00001eb332830_P005;Zm00001eb332830_P004;Zm00001eb332830_P003;Zm00001eb332830_P002;Zm00001eb332830_P001;Zm00001eb128780_P003;Zm00001eb128780_P002;Zm00001eb128780_P001	Zm00001eb332830_P005;Zm00001eb332830_P004;Zm00001eb332830_P003;Zm00001eb332830_P002;Zm00001eb332830_P001;Zm00001eb128780_P003;Zm00001eb128780_P002;Zm00001eb128780_P001	5	5	6.8	0	9.4069	10	0.614031	0.0014626	24.1656	24.0715	24.1573	24.1315	0.052086	3	23.512	23.3941	23.6462	23.5175	0.126145	3	378690	472910	161830	205100	269310	523630	0.0175217
Zm00001eb298320_P002;Zm00001eb118270_P001	Zm00001eb298320_P002;Zm00001eb118270_P001	Zm00001eb298320_P002;Zm00001eb118270_P001	2	2	8.4	0	2.7825	5	0.613264	0.195882	24.0807	23.5421	24.5174	24.0468	0.488498	3	23.8943	22.9362	23.47	23.4335	0.480095	3	3565300	2751400	3213200	2614500	1981300	4394300	0.29167
Zm00001eb337780_P001;Zm00001eb271550_P002;Zm00001eb271550_P001;Zm00001eb375530_P001;Zm00001eb271550_P003	Zm00001eb337780_P001;Zm00001eb271550_P002;Zm00001eb271550_P001;Zm00001eb375530_P001;Zm00001eb271550_P003	Zm00001eb337780_P001;Zm00001eb271550_P002;Zm00001eb271550_P001;Zm00001eb375530_P001;Zm00001eb271550_P003	3	3	9.8	0	4.019	6	0.611563	0.0277969	22.0934	21.9531	22.1866	22.0777	0.117557	3	21.6335	NaN	21.2988	21.4661	0.236699	2	252340	236150	162510	106900	0	154000	0.0803295
Zm00001eb424850_P001	Zm00001eb424850_P001	Zm00001eb424850_P001	1	1	2.6	0	3.7788	5	0.610388	0.153411	21.4325	22.3394	21.6712	21.8144	0.470113	3	21.6319	20.9357	21.0444	21.204	0.374531	3	111860	207380	77438	120360	85194	145540	0.242199
Zm00001eb162370_P005;Zm00001eb162370_P006;Zm00001eb162370_P007;Zm00001eb356610_P005;Zm00001eb356610_P006;Zm00001eb356610_P004;Zm00001eb356610_P003;Zm00001eb162370_P004;Zm00001eb162370_P001;Zm00001eb356610_P002;Zm00001eb356610_P001	Zm00001eb162370_P005;Zm00001eb162370_P006;Zm00001eb162370_P007;Zm00001eb356610_P005;Zm00001eb356610_P006;Zm00001eb356610_P004;Zm00001eb356610_P003;Zm00001eb162370_P004;Zm00001eb162370_P001;Zm00001eb356610_P002;Zm00001eb356610_P001;Zm00001eb162370_P003;Zm00001eb162370_P002	Zm00001eb162370_P005;Zm00001eb162370_P006;Zm00001eb162370_P007;Zm00001eb356610_P005;Zm00001eb356610_P006;Zm00001eb356610_P004;Zm00001eb356610_P003;Zm00001eb162370_P004;Zm00001eb162370_P001;Zm00001eb356610_P002;Zm00001eb356610_P001	6	5	10.2	0	10.578	13	0.609613	0.0152689	24.7788	25.1631	24.7138	24.8852	0.242813	3	24.1793	24.3626	24.285	24.2756	0.0920179	3	713180	1091900	441350	487940	635140	947230	0.0538485
Zm00001eb430780_P002;Zm00001eb430780_P001;Zm00001eb070940_P001	Zm00001eb430780_P002;Zm00001eb430780_P001;Zm00001eb070940_P001;Zm00001eb413790_P001;Zm00001eb413790_P002;Zm00001eb085490_P001;Zm00001eb010380_P001	Zm00001eb430780_P002;Zm00001eb430780_P001;Zm00001eb070940_P001	6	6	17.2	0	8.6341	13	0.607399	0.0363531	23.8284	23.8236	24.0388	23.8969	0.122908	3	22.9608	23.5929	23.3149	23.2895	0.316772	3	581140	816200	399930	287330	535930	539990	0.0939698
Zm00001eb342550_P002;Zm00001eb342550_P001	Zm00001eb342550_P002;Zm00001eb342550_P001	Zm00001eb342550_P002;Zm00001eb342550_P001	3	2	12.3	0	7.5833	10	0.607216	0.0259612	23.6424	23.6065	23.4591	23.5693	0.0971132	3	22.7762	22.8155	23.2946	22.9621	0.288601	3	1035000	840720	452760	431470	613200	1261200	0.0777638
Zm00001eb004420_P001;Zm00001eb004420_P006;Zm00001eb004420_P004;Zm00001eb004420_P005;Zm00001eb004420_P003;Zm00001eb004420_P002	Zm00001eb004420_P001;Zm00001eb004420_P006;Zm00001eb004420_P004;Zm00001eb004420_P005;Zm00001eb004420_P003;Zm00001eb004420_P002	Zm00001eb004420_P001;Zm00001eb004420_P006;Zm00001eb004420_P004;Zm00001eb004420_P005;Zm00001eb004420_P003;Zm00001eb004420_P002	2	1	4.7	0	7.6897	8	0.605974	0.0813087	22.449	22.0225	21.7717	22.0811	0.342428	3	21.2848	21.3241	21.8164	21.4751	0.296233	3	221190	162840	88422	91716	109000	257080	0.157213
Zm00001eb294030_P001;Zm00001eb294030_P002;Zm00001eb356490_P003;Zm00001eb356490_P001;Zm00001eb356490_P002;Zm00001eb356490_P004	Zm00001eb294030_P001;Zm00001eb294030_P002;Zm00001eb356490_P003;Zm00001eb356490_P001;Zm00001eb356490_P002;Zm00001eb356490_P004	Zm00001eb294030_P001;Zm00001eb294030_P002;Zm00001eb356490_P003;Zm00001eb356490_P001;Zm00001eb356490_P002;Zm00001eb356490_P004	2	1	9	0	3.6619	6	0.6054	0.0703715	21.722	22.0563	21.5433	21.7739	0.260378	3	20.9844	21.5602	20.9608	21.1685	0.339465	3	471390	546250	173450	100500	141900	295800	0.141127
Zm00001eb161830_P001	Zm00001eb161830_P001	Zm00001eb161830_P001	3	2	17.2	0.0027216	1.8175	5	0.60297	0.345486	22.4619	22.313	23.4352	22.7367	0.609457	3	22.8499	21.3293	22.222	22.1337	0.76413	3	316460	349330	547030	633970	258000	941000	0.462191
Zm00001eb283640_P004;Zm00001eb283640_P001;Zm00001eb283640_P005;Zm00001eb283640_P002;Zm00001eb283640_P003	Zm00001eb283640_P004;Zm00001eb283640_P001;Zm00001eb283640_P005;Zm00001eb283640_P002;Zm00001eb283640_P003;Zm00001eb346000_P001	Zm00001eb283640_P004;Zm00001eb283640_P001;Zm00001eb283640_P005;Zm00001eb283640_P002;Zm00001eb283640_P003	23	6	33.8	0	27.072	23	0.59931	0.0717792	26.2407	26.1927	25.6598	26.0311	0.322401	3	25.2156	25.7475	25.3323	25.4318	0.279546	3	1965000	2432200	768310	989360	1373000	2004700	0.143149
Zm00001eb232010_P004;Zm00001eb232010_P002;Zm00001eb232010_P003;Zm00001eb232010_P001	Zm00001eb232010_P004;Zm00001eb232010_P002;Zm00001eb232010_P003;Zm00001eb232010_P001	Zm00001eb232010_P004;Zm00001eb232010_P002;Zm00001eb232010_P003;Zm00001eb232010_P001	1	1	10.9	0	3.9549	6	0.59844	0.0867205	22.9978	23.222	23.0208	23.0802	0.123296	3	22.4767	22.9261	22.0425	22.4818	0.441846	3	1117200	1290400	666070	729560	1142500	981080	0.166354
Zm00001eb297260_P002;Zm00001eb163710_P001;Zm00001eb345260_P001;Zm00001eb297260_P001	Zm00001eb297260_P002;Zm00001eb163710_P001;Zm00001eb345260_P001;Zm00001eb297260_P001	Zm00001eb297260_P002;Zm00001eb163710_P001;Zm00001eb345260_P001;Zm00001eb297260_P001	1	1	3.7	0.0026769	1.7366	6	0.598324	0.0731824	22.1118	22.1281	21.5064	21.9154	0.354299	3	21.2116	21.5941	21.1455	21.3171	0.242209	3	219820	219820	84782	110380	165030	191580	0.14622
Zm00001eb013080_P001;Zm00001eb013080_P002;Zm00001eb367350_P001;Zm00001eb315550_P001;Zm00001eb294460_P001;Zm00001eb210050_P001;Zm00001eb028900_P001	Zm00001eb013080_P001;Zm00001eb013080_P002;Zm00001eb367350_P001;Zm00001eb315550_P001;Zm00001eb294460_P001;Zm00001eb210050_P001;Zm00001eb028900_P001;Zm00001eb190040_P001;Zm00001eb102190_P001	Zm00001eb013080_P001;Zm00001eb013080_P002;Zm00001eb367350_P001;Zm00001eb315550_P001;Zm00001eb294460_P001;Zm00001eb210050_P001;Zm00001eb028900_P001	10	1	61.6	0	3.6725	2	0.597708	1	23.1658	23.4266	23.1353	23.2426	0.160138	3	NaN	NaN	22.6449	22.6448	NaN	1	950460	893940	532230	0	0	392960	1
Zm00001eb224440_P002;Zm00001eb224440_P003	Zm00001eb224440_P002;Zm00001eb224440_P003;Zm00001eb224440_P001	Zm00001eb224440_P002;Zm00001eb224440_P003	3	3	6.7	0	3.8126	9	0.596231	0.0418667	21.795	22.1706	22.2517	22.0724	0.243669	3	21.5829	21.6561	21.1895	21.4762	0.250936	3	240880	352840	73533	173270	209840	243660	0.100522
Zm00001eb421290_P001;Zm00001eb085130_P001;Zm00001eb421290_P003;Zm00001eb421290_P002;Zm00001eb085130_P002	Zm00001eb421290_P001;Zm00001eb085130_P001;Zm00001eb421290_P003;Zm00001eb421290_P002;Zm00001eb085130_P002	Zm00001eb421290_P001;Zm00001eb085130_P001;Zm00001eb421290_P003;Zm00001eb421290_P002;Zm00001eb085130_P002	5	5	13.3	0	11.507	22	0.595818	0.00397229	25.5196	25.6219	25.3147	25.4854	0.156446	3	24.9663	24.8186	24.8838	24.8896	0.0740222	3	2507100	2386100	1260200	1418900	1764500	1983100	0.023209
Zm00001eb029330_P001;Zm00001eb029330_P003	Zm00001eb029330_P001;Zm00001eb029330_P003;Zm00001eb029330_P002	Zm00001eb029330_P001;Zm00001eb029330_P003	3	3	10.9	0	3.7193	6	0.595499	0.350813	21.7586	NaN	21.9241	21.8413	0.117006	2	20.7158	22.0656	20.956	21.2458	0.720036	3	200020	0	147910	293660	395360	308040	0.469573
Zm00001eb156600_P005;Zm00001eb156600_P001;Zm00001eb156600_P002;Zm00001eb156600_P003	Zm00001eb156600_P005;Zm00001eb156600_P001;Zm00001eb156600_P002;Zm00001eb156600_P003	Zm00001eb156600_P005;Zm00001eb156600_P001;Zm00001eb156600_P002;Zm00001eb156600_P003	1	1	2.2	0.0030476	1.7236	4	0.59428	0.0292848	21.428	21.6728	21.4712	21.524	0.130679	3	NaN	21.0847	20.7747	20.9297	0.219243	2	125440	146980	75841	0	106270	135810	0.0830391
Zm00001eb051070_P002;Zm00001eb051070_P001	Zm00001eb051070_P002;Zm00001eb051070_P001	Zm00001eb051070_P002;Zm00001eb051070_P001	1	1	1.9	0.008596	1.3805	2	0.593979	0.0315263	21.0845	21.6234	21.1718	21.2932	0.289226	3	20.8483	20.6108	20.6386	20.6992	0.129875	3	86728	113980	55723	63580	56960	99179	0.0862079
Zm00001eb002570_P001;Zm00001eb002570_P002	Zm00001eb002570_P001;Zm00001eb002570_P002	Zm00001eb002570_P001;Zm00001eb002570_P002	5	5	15.2	0	24.576	19	0.590912	0.0240743	25.5607	25.1715	25.6755	25.4692	0.264176	3	24.8747	24.7621	24.9981	24.8783	0.118046	3	1888200	1293900	1282700	1006800	1187400	2282500	0.0747076
Zm00001eb183410_P001;Zm00001eb183420_P001;Zm00001eb183420_P002	Zm00001eb183410_P001;Zm00001eb183420_P001;Zm00001eb183420_P002	Zm00001eb183410_P001;Zm00001eb183420_P001;Zm00001eb183420_P002	15	1	55.7	0	62.273	98	0.590816	0.115114	27.8964	28.6209	27.964	28.1605	0.400217	3	27.5149	27.9091	27.2849	27.5696	0.315666	3	29249000	38723000	15796000	15877000	28861000	24353000	0.19657
Zm00001eb208010_P001;Zm00001eb232360_P002;Zm00001eb232360_P001	Zm00001eb208010_P001;Zm00001eb232360_P002;Zm00001eb232360_P001	Zm00001eb208010_P001;Zm00001eb232360_P002;Zm00001eb232360_P001	4	4	19	0	8.8622	10	0.587578	0.279137	23.6286	22.5689	23.2428	23.1467	0.536349	3	23.0461	22.7589	21.8725	22.5592	0.611744	3	651820	320340	203400	661980	912650	350790	0.389236
Zm00001eb248730_P001	Zm00001eb248730_P001	Zm00001eb248730_P001	13	7	25.5	0	42.23	41	0.587437	0.0174872	26.767	26.8175	26.5147	26.6997	0.162206	3	26.1492	26.2954	25.8924	26.1123	0.204021	3	3835300	3975000	1824500	2443500	2990400	3647100	0.0592227
Zm00001eb177450_P003;Zm00001eb177450_P002;Zm00001eb177450_P001	Zm00001eb177450_P003;Zm00001eb177450_P002;Zm00001eb177450_P001	Zm00001eb177450_P003;Zm00001eb177450_P002;Zm00001eb177450_P001	5	5	7.2	0	5.4312	6	0.586811	0.334701	23.3427	22.273	23.5737	23.0631	0.693949	3	21.9801	22.284	23.1649	22.4763	0.615381	3	189440	134950	127090	167620	172430	309150	0.452201
Zm00001eb409090_P001	Zm00001eb409090_P001	Zm00001eb409090_P001	1	1	14	0.0044593	1.6242	1	0.585472	1	21.0172	20.7401	20.947	20.9014	0.14407	3	NaN	NaN	20.316	20.316	NaN	1	322510	220810	171680	0	0	207720	0.922901
Zm00001eb076340_P005;Zm00001eb076340_P002;Zm00001eb076340_P001;Zm00001eb076340_P004;Zm00001eb076340_P006;Zm00001eb076340_P003;Zm00001eb112230_P002;Zm00001eb112230_P001	Zm00001eb076340_P005;Zm00001eb076340_P002;Zm00001eb076340_P001;Zm00001eb076340_P004;Zm00001eb076340_P006;Zm00001eb076340_P003;Zm00001eb112230_P002;Zm00001eb112230_P001;Zm00001eb389760_P002;Zm00001eb389760_P001	Zm00001eb076340_P005;Zm00001eb076340_P002;Zm00001eb076340_P001;Zm00001eb076340_P004;Zm00001eb076340_P006;Zm00001eb076340_P003;Zm00001eb112230_P002;Zm00001eb112230_P001	4	4	14.8	0	4.4683	8	0.584953	0.085449	23.2741	23.0337	23.5658	23.2912	0.266449	3	23.0678	22.3532	22.6978	22.7063	0.35735	3	816580	699760	467320	203590	145190	430810	0.16462
Zm00001eb011670_P001	Zm00001eb011670_P001;Zm00001eb211420_P002;Zm00001eb063220_P002;Zm00001eb211420_P001	Zm00001eb011670_P001	11	11	22.2	0	22.142	29	0.584356	0.112913	26.0304	26.4122	25.6864	26.043	0.363095	3	25.6631	25.6509	25.0619	25.4586	0.343651	3	1697300	3006700	885030	1916600	1986300	1581700	0.193804
Zm00001eb357940_P001;Zm00001eb161770_P001	Zm00001eb357940_P001;Zm00001eb161770_P001	Zm00001eb357940_P001;Zm00001eb161770_P001	2	2	35.7	0	8.1738	7	0.584003	0.0255152	23.6194	23.3645	23.5361	23.5067	0.129966	3	22.8258	22.7243	23.2179	22.9227	0.260653	3	4634300	3825300	2581100	2564900	2674300	5455400	0.0770119
Zm00001eb329710_P001	Zm00001eb329710_P001	Zm00001eb329710_P001	4	4	4.6	0	5.3269	11	0.583778	0.0282828	23.8813	23.438	23.4717	23.597	0.246787	3	22.9592	22.8746	23.2058	23.0132	0.17208	3	172560	151160	101790	61565	67952	348380	0.0815
Zm00001eb430180_P001	Zm00001eb430180_P001	Zm00001eb430180_P001	5	1	51.8	0	2.4201	1	0.583572	0.140685	20.8478	21.2654	20.5329	20.882	0.367451	3	NaN	20.1578	20.4391	20.2985	0.198876	2	368580	336830	139760	0	152220	356140	0.228196
Zm00001eb365780_P001	Zm00001eb365780_P001	Zm00001eb365780_P001	1	1	4.1	0.0088778	1.3448	2	0.58213	0.0192565	21.1941	21.3275	21.1889	21.2369	0.078549	3	20.3615	20.8116	20.7911	20.6547	0.254122	3	104590	98654	61045	41246	74992	117130	0.0629616
Zm00001eb176310_P002;Zm00001eb176310_P003;Zm00001eb176310_P001;Zm00001eb176310_P004	Zm00001eb176310_P002;Zm00001eb176310_P003;Zm00001eb176310_P001;Zm00001eb176310_P004;Zm00001eb028240_P001	Zm00001eb176310_P002;Zm00001eb176310_P003;Zm00001eb176310_P001;Zm00001eb176310_P004	9	4	29.8	0	5.6867	10	0.581676	0.0573522	24.896	24.2674	24.7486	24.6373	0.328768	3	23.8624	24.2478	24.0567	24.0556	0.192696	3	1883200	1421600	995600	807430	1125900	1552200	0.125326
Zm00001eb419190_P003	Zm00001eb419190_P003	Zm00001eb419190_P003	3	3	10.3	0	4.9219	11	0.580536	0.0624795	22.9267	22.7815	22.8002	22.8361	0.0789744	3	22.287	21.8565	22.6233	22.2556	0.384384	3	850800	467660	456660	474970	208850	959650	0.13097
Zm00001eb191930_P003;Zm00001eb191930_P001;Zm00001eb191930_P005;Zm00001eb191930_P004;Zm00001eb191930_P002	Zm00001eb191930_P003;Zm00001eb191930_P001;Zm00001eb191930_P005;Zm00001eb191930_P004;Zm00001eb191930_P002	Zm00001eb191930_P003;Zm00001eb191930_P001;Zm00001eb191930_P005;Zm00001eb191930_P004;Zm00001eb191930_P002	2	2	2.8	0	2.7683	5	0.57966	0.0210854	22.1519	22.0375	22.2942	22.1612	0.128598	3	21.7857	21.317	21.642	21.5816	0.240082	3	228630	186920	141130	165520	127840	163290	0.0665628
Zm00001eb010700_P001	Zm00001eb010700_P001	Zm00001eb010700_P001	6	1	43.7	0	28.607	18	0.578899	0.11393	26.5138	26.8428	27.1272	26.8279	0.30697	3	26.4731	26.4766	25.7974	26.249	0.391121	3	17162000	16481000	12041000	13659000	13257000	19348000	0.195394
Zm00001eb325110_P001;Zm00001eb325110_P002	Zm00001eb325110_P001;Zm00001eb325110_P002	Zm00001eb325110_P001;Zm00001eb325110_P002	1	1	2.6	0.0076115	1.4539	3	0.578573	1	20.8287	NaN	20.5516	20.6902	0.195967	2	NaN	20.1116	NaN	20.1116	NaN	1	132480	0	64151	0	86619	0	0.934954
Zm00001eb195070_P001	Zm00001eb195070_P001	Zm00001eb195070_P001	2	2	25.2	0	14.05	3	0.575325	0.321001	23.3885	23.3274	24.5038	23.7399	0.662239	3	23.1741	22.5796	23.7401	23.1646	0.580288	3	4226700	4724400	4447800	3197600	2042300	8162400	0.438635
Zm00001eb111020_P002;Zm00001eb111020_P001	Zm00001eb111020_P002;Zm00001eb111020_P001	Zm00001eb111020_P002;Zm00001eb111020_P001	2	1	5.4	0.00085034	2.3196	1	0.574898	0.0947009	NaN	21.0687	21.4491	21.2589	0.268997	2	20.6698	20.6982	NaN	20.684	0.0201037	2	0	100190	59314	54622	65164	0	0.17484
Zm00001eb220480_P002;Zm00001eb220480_P001;Zm00001eb043800_P003;Zm00001eb043800_P002;Zm00001eb043800_P001	Zm00001eb220480_P002;Zm00001eb220480_P001;Zm00001eb043800_P003;Zm00001eb043800_P002;Zm00001eb043800_P001	Zm00001eb220480_P002;Zm00001eb220480_P001;Zm00001eb043800_P003;Zm00001eb043800_P002;Zm00001eb043800_P001	18	1	60.5	0	23.476	6	0.574699	0.0242333	24.2538	24.1908	24.3129	24.2525	0.0610498	3	23.3932	23.9428	23.6974	23.6778	0.275308	3	1016400	962140	621360	524620	880620	1176900	0.074252
Zm00001eb040740_P002;Zm00001eb040740_P005;Zm00001eb040740_P003;Zm00001eb040740_P001;Zm00001eb040740_P004	Zm00001eb040740_P002;Zm00001eb040740_P005;Zm00001eb040740_P003;Zm00001eb040740_P001;Zm00001eb040740_P004	Zm00001eb040740_P002;Zm00001eb040740_P005;Zm00001eb040740_P003;Zm00001eb040740_P001;Zm00001eb040740_P004	4	4	6.4	0	4.4465	8	0.574604	0.224179	22.7199	22.7464	23.0582	22.8415	0.188163	3	22.9942	21.6846	22.1218	22.2669	0.666717	3	241230	157920	105120	245110	78087	356740	0.327176
Zm00001eb370320_P001;Zm00001eb370320_P004;Zm00001eb370320_P003;Zm00001eb370320_P002	Zm00001eb370320_P001;Zm00001eb370320_P004;Zm00001eb370320_P003;Zm00001eb370320_P002	Zm00001eb370320_P001;Zm00001eb370320_P004;Zm00001eb370320_P003;Zm00001eb370320_P002	5	2	19.6	0	9.8266	6	0.574499	0.514414	23.7739	21.76	22.461	22.665	1.02235	3	21.3709	21.7388	23.1617	22.0905	0.945757	3	654260	277530	213630	80399	391210	777020	0.646906
Zm00001eb214650_P002;Zm00001eb214650_P001	Zm00001eb214650_P002;Zm00001eb214650_P001	Zm00001eb214650_P002;Zm00001eb214650_P001	6	2	26.2	0	2.6848	7	0.574268	0.360521	24.9351	26.4122	25.2808	25.5427	0.772577	3	25.2151	25.3809	24.3093	24.9684	0.576781	3	2913900	6344100	2825600	3815300	3806500	3161300	0.47726
Zm00001eb038710_P001	Zm00001eb038710_P001	Zm00001eb038710_P001	2	2	1.3	0.0044726	1.6421	4	0.572302	0.00435927	22.0396	21.8784	22.1853	22.0344	0.153501	3	21.5478	21.4167	21.4218	21.4621	0.0742764	3	104390	17096	78053	12842	13447	125730	0.024377
Zm00001eb280120_P001	Zm00001eb280120_P001	Zm00001eb280120_P001	7	1	19.1	0.0037764	1.6895	3	0.570715	0.225426	21.8584	21.8021	21.0828	21.5811	0.432464	3	21.5476	21.0122	20.4714	21.0104	0.538079	3	153130	149250	45555	111800	91544	99697	0.328902
Zm00001eb277280_P001	Zm00001eb277280_P001	Zm00001eb277280_P001	4	4	19.7	0	6.7225	13	0.568586	0.00799786	23.3339	23.412	23.1224	23.2894	0.14983	3	22.5704	22.7671	22.825	22.7208	0.133468	3	1131000	869570	482970	373900	245740	811290	0.0401151
Zm00001eb031900_P001;Zm00001eb031900_P002	Zm00001eb031900_P001;Zm00001eb031900_P002;Zm00001eb050410_P004;Zm00001eb050410_P003;Zm00001eb050410_P002;Zm00001eb050410_P001	Zm00001eb031900_P001;Zm00001eb031900_P002	3	3	8.3	0	5.4997	11	0.566408	0.0293464	23.8115	24.1835	23.7279	23.9076	0.242568	3	23.1748	23.5118	23.337	23.3412	0.168574	3	1191700	1309600	596580	669160	992290	1135600	0.0828794
Zm00001eb004140_P002;Zm00001eb004140_P001	Zm00001eb004140_P002;Zm00001eb004140_P001	Zm00001eb004140_P002;Zm00001eb004140_P001	1	1	9.3	0	3.5504	3	0.565771	0.171598	21.7666	22.8676	22.0244	22.2195	0.575868	3	21.7642	21.5188	21.6782	21.6537	0.124531	3	323720	885520	241050	363730	351890	622630	0.263613
Zm00001eb065160_P001	Zm00001eb065160_P001	Zm00001eb065160_P001	25	19	45.5	0	96.808	97	0.563522	0.0883254	28.0889	28.4733	28.3167	28.2929	0.193307	3	28.023	27.8782	27.2871	27.7294	0.389854	3	7730800	11262000	6174100	8356800	9942500	9671000	0.169318
Zm00001eb213990_P002;Zm00001eb213990_P001	Zm00001eb213990_P002;Zm00001eb213990_P001	Zm00001eb213990_P002;Zm00001eb213990_P001	1	1	4.2	0.005533	1.5606	2	0.562002	0.36465	20.0128	20.141	20.1541	20.1026	0.0780877	3	20.5615	19.3763	18.684	19.5406	0.949457	3	88868	71456	60398	90640	49279	38012	0.482487
Zm00001eb404250_P001;Zm00001eb000700_P001	Zm00001eb404250_P001;Zm00001eb000700_P001	Zm00001eb404250_P001;Zm00001eb000700_P001	2	2	16	0	5.8964	13	0.56179	0.111288	24.0323	23.8897	24.0434	23.9884	0.0857143	3	23.9144	23.3885	22.977	23.4266	0.46987	3	2309800	2005700	1387100	1990700	1518400	1878300	0.193041
Zm00001eb402630_P002;Zm00001eb002790_P001;Zm00001eb402640_P001;Zm00001eb402630_P001	Zm00001eb402630_P002;Zm00001eb002790_P001;Zm00001eb402640_P001;Zm00001eb402630_P001	Zm00001eb402630_P002;Zm00001eb002790_P001;Zm00001eb402640_P001;Zm00001eb402630_P001	1	1	7.6	0	4.5949	5	0.560926	0.0203411	22.2723	21.8545	21.7965	21.9744	0.259587	3	21.3914	21.4381	21.4109	21.4135	0.0234563	3	600570	444540	253390	305640	362060	562890	0.0659204
Zm00001eb426610_P001;Zm00001eb426610_P002	Zm00001eb426610_P001;Zm00001eb426610_P002	Zm00001eb426610_P001;Zm00001eb426610_P002	8	0	41.5	0	3.6718	14	0.559855	0.0506989	23.888	24.4349	24.5033	24.2754	0.33721	3	23.6956	23.8212	23.6297	23.7155	0.0973174	3	2470500	3444300	2232400	1931200	2186500	3241900	0.11426
Zm00001eb240130_P001	Zm00001eb240130_P001	Zm00001eb240130_P001	12	4	27.7	0	30.693	41	0.559801	0.0314648	26.5774	26.7497	26.1843	26.5038	0.289777	3	25.9564	26.0091	25.8665	25.944	0.0721168	3	3807200	3351700	1431100	2011100	2886900	3170300	0.086219
Zm00001eb170400_P001	Zm00001eb170400_P001	Zm00001eb170400_P001	2	2	7.5	0.0075458	1.4032	4	0.559584	0.00818662	21.5719	21.427	21.2827	21.4272	0.144589	3	20.9533	20.7103	20.9392	20.8676	0.136428	3	285560	296460	62341	199600	62975	350780	0.041234
Zm00001eb415650_P002;Zm00001eb415650_P001	Zm00001eb415650_P002;Zm00001eb415650_P001	Zm00001eb415650_P002;Zm00001eb415650_P001	2	2	3.5	0	2.4258	2	0.559389	0.18798	21.2397	20.8867	21.1658	21.0974	0.186149	3	20.6706	21.0422	19.9012	20.538	0.581954	3	28117	47648	53886	46485	22981	22036	0.285467
Zm00001eb245640_P001;Zm00001eb245640_P002;Zm00001eb245640_P003	Zm00001eb245640_P001;Zm00001eb245640_P002;Zm00001eb245640_P003	Zm00001eb245640_P001;Zm00001eb245640_P002;Zm00001eb245640_P003	8	4	16.2	0	31.006	23	0.555641	0.346007	25.0681	24.8322	25.1547	25.0183	0.166878	3	25.0352	23.4419	24.911	24.4627	0.886216	3	1506100	1114800	889580	1066800	346630	2108900	0.462469
Zm00001eb268890_P001	Zm00001eb268890_P001	Zm00001eb268890_P001	1	1	1.9	0.0026861	1.7502	2	0.554672	0.340564	21.1906	NaN	21.3662	21.2784	0.124217	2	21.4197	20.6257	20.1258	20.7237	0.652518	3	106290	0	96649	116760	81969	77232	0.459412
Zm00001eb150420_P003;Zm00001eb150420_P002;Zm00001eb150420_P001;Zm00001eb369310_P004	Zm00001eb150420_P003;Zm00001eb150420_P002;Zm00001eb150420_P001;Zm00001eb369310_P004	Zm00001eb150420_P003;Zm00001eb150420_P002;Zm00001eb150420_P001;Zm00001eb369310_P004	24	1	56.5	0	98.65	27	0.553791	0.117368	27.8901	27.8643	27.6714	27.8086	0.119498	3	26.7183	27.4781	27.568	27.2548	0.466805	3	16278000	10120000	4822100	4767400	12616000	16312000	0.200047
Zm00001eb179730_P004;Zm00001eb179730_P003;Zm00001eb179730_P002;Zm00001eb179730_P001	Zm00001eb179730_P004;Zm00001eb179730_P003;Zm00001eb179730_P002;Zm00001eb179730_P001	Zm00001eb179730_P004;Zm00001eb179730_P003;Zm00001eb179730_P002;Zm00001eb179730_P001	6	1	15.1	0	3.6978	1	0.552454	0.280302	23.1148	21.6777	22.1624	22.3183	0.731116	3	21.984	21.5218	21.7918	21.7659	0.232218	3	425020	174860	203180	253400	153110	352720	0.390319
Zm00001eb179540_P001	Zm00001eb179540_P001	Zm00001eb179540_P001	5	2	13.1	0	14.668	13	0.550516	0.0282008	23.4261	23.6751	23.1817	23.4276	0.246674	3	22.8427	23.0308	22.7579	22.8771	0.139628	3	846410	1051000	384380	276180	306610	704100	0.0810494
Zm00001eb424050_P001;Zm00001eb336820_P001;Zm00001eb122740_P003;Zm00001eb122740_P002;Zm00001eb122740_P001	Zm00001eb424050_P001;Zm00001eb336820_P001;Zm00001eb122740_P003;Zm00001eb122740_P002;Zm00001eb122740_P001	Zm00001eb424050_P001;Zm00001eb336820_P001;Zm00001eb122740_P003;Zm00001eb122740_P002;Zm00001eb122740_P001	1	1	7.1	0.0075758	1.4271	1	0.548193	1	20.1938	20.2273	20.2346	20.2185	0.0217621	3	19.6703	NaN	NaN	19.6703	NaN	1	139700	123100	86737	63366	0	0	0.983775
Zm00001eb396050_P004;Zm00001eb396050_P002;Zm00001eb014750_P005;Zm00001eb396050_P005;Zm00001eb014750_P001	Zm00001eb396050_P004;Zm00001eb396050_P002;Zm00001eb014750_P005;Zm00001eb396050_P005;Zm00001eb014750_P001;Zm00001eb014750_P004;Zm00001eb396050_P001;Zm00001eb014750_P003;Zm00001eb014750_P002;Zm00001eb396050_P003	Zm00001eb396050_P004;Zm00001eb396050_P002;Zm00001eb014750_P005;Zm00001eb396050_P005;Zm00001eb014750_P001	5	5	23.3	0	15.9	19	0.547955	0.0498487	25.1888	24.6852	24.9505	24.9415	0.25191	3	24.6238	24.3941	24.1628	24.3936	0.230529	3	3266200	2752400	1531400	2804400	2537800	3281500	0.11327
Zm00001eb079790_P002;Zm00001eb079790_P001;Zm00001eb041710_P003;Zm00001eb041710_P002;Zm00001eb041710_P001	Zm00001eb079790_P002;Zm00001eb079790_P001;Zm00001eb041710_P003;Zm00001eb041710_P002;Zm00001eb041710_P001	Zm00001eb079790_P002;Zm00001eb079790_P001;Zm00001eb041710_P003;Zm00001eb041710_P002;Zm00001eb041710_P001	5	5	16	0	10.632	19	0.547369	0.0242595	25.037	25.3001	25.4567	25.2646	0.212128	3	24.6583	24.9035	24.5899	24.7172	0.16489	3	5480000	3751500	3444800	2880700	4037400	3947800	0.0741014
Zm00001eb363880_P001;Zm00001eb363880_P002;Zm00001eb142730_P001	Zm00001eb363880_P001;Zm00001eb363880_P002;Zm00001eb142730_P001	Zm00001eb363880_P001;Zm00001eb363880_P002;Zm00001eb142730_P001	10	10	25.2	0	84.848	37	0.546078	0.0303137	26.8713	26.9937	26.7735	26.8795	0.110294	3	26.5258	26.0301	26.4443	26.3334	0.265817	3	6088800	5131500	2736700	4461600	3813300	7135200	0.083847
Zm00001eb362020_P001	Zm00001eb362020_P001	Zm00001eb362020_P001	1	1	11.7	0	16.848	3	0.545486	0.129543	24.2091	24.5673	24.2329	24.3364	0.200311	3	23.7239	23.3744	24.2746	23.7909	0.453814	3	2477300	3140000	1777700	1773800	1472700	4413900	0.215797
Zm00001eb004390_P002;Zm00001eb004390_P001	Zm00001eb004390_P002;Zm00001eb004390_P001	Zm00001eb004390_P002;Zm00001eb004390_P001	12	12	27.5	0	40.118	51	0.545382	0.0188539	26.3326	26.7704	26.5639	26.5556	0.219013	3	26.0827	26.071	25.8771	26.0102	0.11547	3	5428700	7334000	3987300	4523700	4406600	6484300	0.0633349
Zm00001eb012100_P012;Zm00001eb012100_P011;Zm00001eb012100_P009;Zm00001eb012100_P006;Zm00001eb012100_P005;Zm00001eb012100_P003;Zm00001eb012100_P010;Zm00001eb012100_P002;Zm00001eb012100_P008;Zm00001eb012100_P001;Zm00001eb012100_P007;Zm00001eb012100_P004	Zm00001eb012100_P012;Zm00001eb012100_P011;Zm00001eb012100_P009;Zm00001eb012100_P006;Zm00001eb012100_P005;Zm00001eb012100_P003;Zm00001eb012100_P010;Zm00001eb012100_P002;Zm00001eb012100_P008;Zm00001eb012100_P001;Zm00001eb012100_P007;Zm00001eb012100_P004	Zm00001eb012100_P012;Zm00001eb012100_P011;Zm00001eb012100_P009;Zm00001eb012100_P006;Zm00001eb012100_P005;Zm00001eb012100_P003;Zm00001eb012100_P010;Zm00001eb012100_P002;Zm00001eb012100_P008;Zm00001eb012100_P001;Zm00001eb012100_P007;Zm00001eb012100_P004	3	3	3.8	0	3.4083	4	0.545147	0.104324	21.757	21.6531	22.0674	21.8258	0.215551	3	21.4783	21.539	20.8248	21.2807	0.395993	3	114900	117710	73497	84536	91054	26624	0.185847
Zm00001eb300670_P001	Zm00001eb300670_P001	Zm00001eb300670_P001	3	3	11.9	0	3.1609	7	0.544806	0.0896597	23.8099	23.5978	23.1319	23.5132	0.346805	3	23.1692	23.0371	22.6988	22.9684	0.242618	3	717770	781540	353130	571550	525470	738130	0.170522
Zm00001eb326490_P002;Zm00001eb326490_P003;Zm00001eb326490_P001	Zm00001eb326490_P002;Zm00001eb326490_P003;Zm00001eb326490_P001	Zm00001eb326490_P002;Zm00001eb326490_P003;Zm00001eb326490_P001	5	2	51.2	0	26.363	14	0.544632	0.061083	24.5336	25.0253	24.4497	24.6695	0.310967	3	24.2963	24.1599	23.9185	24.1249	0.191297	3	7696900	6773600	3295800	3361300	3043300	4357600	0.128292
Zm00001eb137100_P004;Zm00001eb137100_P003;Zm00001eb137100_P002;Zm00001eb137100_P001	Zm00001eb137100_P004;Zm00001eb137100_P003;Zm00001eb137100_P002;Zm00001eb137100_P001	Zm00001eb137100_P004;Zm00001eb137100_P003;Zm00001eb137100_P002;Zm00001eb137100_P001	2	2	3.4	0.0026913	1.7555	3	0.542498	0.132492	21.8504	21.9852	21.6309	21.8221	0.178813	3	20.8458	21.2221	21.771	21.2796	0.465264	3	165260	130420	79679	55005	95476	207610	0.218739
Zm00001eb125210_P001;Zm00001eb125210_P005;Zm00001eb125210_P004;Zm00001eb125210_P003;Zm00001eb335350_P005;Zm00001eb125210_P002;Zm00001eb335350_P006;Zm00001eb335350_P004;Zm00001eb335350_P003;Zm00001eb335350_P002;Zm00001eb335350_P001	Zm00001eb125210_P001;Zm00001eb125210_P005;Zm00001eb125210_P004;Zm00001eb125210_P003;Zm00001eb335350_P005;Zm00001eb125210_P002;Zm00001eb335350_P006;Zm00001eb335350_P004;Zm00001eb335350_P003;Zm00001eb335350_P002;Zm00001eb335350_P001	Zm00001eb125210_P001;Zm00001eb125210_P005;Zm00001eb125210_P004;Zm00001eb125210_P003;Zm00001eb335350_P005;Zm00001eb125210_P002;Zm00001eb335350_P006;Zm00001eb335350_P004;Zm00001eb335350_P003;Zm00001eb335350_P002;Zm00001eb335350_P001	2	2	5.9	0.0082496	1.391	2	0.541943	0.165497	25.0564	24.8263	25.8749	25.2526	0.551141	3	24.6452	24.7364	24.7502	24.7106	0.0570556	3	2702400	2959900	2529600	2012500	3905200	2270000	0.256548
Zm00001eb210150_P002;Zm00001eb210150_P003;Zm00001eb210150_P001	Zm00001eb210150_P002;Zm00001eb210150_P003;Zm00001eb210150_P001	Zm00001eb210150_P002;Zm00001eb210150_P003;Zm00001eb210150_P001	5	5	19.8	0	18.685	16	0.541357	0.00592058	24.3716	24.5046	24.3173	24.3978	0.0964002	3	23.9613	23.9193	23.6888	23.8565	0.146716	3	1235500	1178900	770180	714300	1130400	1861100	0.0345
Zm00001eb127210_P001;Zm00001eb333980_P001	Zm00001eb127210_P001;Zm00001eb333980_P001;Zm00001eb127210_P002	Zm00001eb127210_P001;Zm00001eb333980_P001	7	7	29	0	32.334	26	0.540567	0.141362	25.9788	26.17	25.3165	25.8218	0.44786	3	25.3065	25.0217	25.5155	25.2812	0.247841	3	3466200	3361800	519510	1460700	2026100	3244800	0.229298
Zm00001eb410190_P005;Zm00001eb410190_P004;Zm00001eb410190_P002;Zm00001eb410190_P001;Zm00001eb410190_P003	Zm00001eb410190_P005;Zm00001eb410190_P004;Zm00001eb410190_P002;Zm00001eb410190_P001;Zm00001eb410190_P003;Zm00001eb410190_P006	Zm00001eb410190_P005;Zm00001eb410190_P004;Zm00001eb410190_P002;Zm00001eb410190_P001;Zm00001eb410190_P003	4	4	15.3	0	6.1586	6	0.540308	0.231141	23.1428	22.0771	22.9998	22.7399	0.578441	3	22.0172	22.007	22.5745	22.1996	0.324734	3	880820	325600	453020	399240	238890	1089700	0.335276
Zm00001eb028170_P001	Zm00001eb028170_P001	Zm00001eb028170_P001	2	2	7.5	0	3.0351	4	0.540056	0.189413	21.2868	22.0323	21.0689	21.4627	0.505247	3	21.2025	20.5908	20.9745	20.9226	0.309085	3	168730	134860	34007	169630	121060	253550	0.285785
Zm00001eb035260_P001	Zm00001eb035260_P001	Zm00001eb035260_P001	3	3	8.1	0.001996	1.9254	3	0.53916	0.015191	22.0136	22.184	22.3475	22.1817	0.166993	3	21.7822	21.673	21.4724	21.6425	0.157142	3	273760	246230	149090	90385	97434	190330	0.0537215
Zm00001eb341650_P001;Zm00001eb131790_P003;Zm00001eb341650_P002;Zm00001eb131790_P001;Zm00001eb131790_P002	Zm00001eb341650_P001;Zm00001eb131790_P003;Zm00001eb341650_P002;Zm00001eb131790_P001;Zm00001eb131790_P002	Zm00001eb341650_P001;Zm00001eb131790_P003;Zm00001eb341650_P002;Zm00001eb131790_P001;Zm00001eb131790_P002	4	4	5	0	4.8758	10	0.538826	0.0682326	23.0777	22.8338	22.8832	22.9315	0.128939	3	22.5457	21.9884	22.644	22.3927	0.353588	3	154160	179790	135360	135530	87983	197710	0.139107
Zm00001eb205450_P001;Zm00001eb240400_P001;Zm00001eb240400_P002	Zm00001eb205450_P001;Zm00001eb240400_P001;Zm00001eb240400_P002	Zm00001eb205450_P001;Zm00001eb240400_P001;Zm00001eb240400_P002	2	2	4.2	0.00085653	2.3685	2	0.537535	0.00678319	21.7811	21.5178	21.4468	21.5819	0.176102	3	21.0694	20.9957	21.068	21.0443	0.0421445	3	294980	193340	132320	52512	149840	259740	0.0384896
Zm00001eb154510_P001	Zm00001eb154510_P001;Zm00001eb118770_P001;Zm00001eb277530_P001	Zm00001eb154510_P001	3	2	21.2	0	37.436	12	0.537252	0.0799972	25.4523	25.6735	25.2748	25.4668	0.199751	3	24.5367	25.1847	25.0674	24.9296	0.345261	3	9727900	11221000	5117000	4841700	8925200	12686000	0.155395
Zm00001eb035800_P003;Zm00001eb035800_P001;Zm00001eb035800_P002;Zm00001eb232310_P001	Zm00001eb035800_P003;Zm00001eb035800_P001;Zm00001eb035800_P002;Zm00001eb232310_P001	Zm00001eb035800_P003;Zm00001eb035800_P001;Zm00001eb035800_P002;Zm00001eb232310_P001	2	2	7.2	0.00086096	2.4063	1	0.535749	1	NaN	NaN	22.0675	22.0675	NaN	1	21.3553	21.7083	NaN	21.5318	0.249643	2	110360	166140	147790	116850	168960	83648	1
Zm00001eb212470_P002;Zm00001eb212470_P001;Zm00001eb061760_P003;Zm00001eb061760_P002;Zm00001eb061760_P001	Zm00001eb212470_P002;Zm00001eb212470_P001;Zm00001eb061760_P003;Zm00001eb061760_P002;Zm00001eb061760_P001	Zm00001eb212470_P002;Zm00001eb212470_P001;Zm00001eb061760_P003;Zm00001eb061760_P002;Zm00001eb061760_P001	9	3	36.3	0	9.9647	7	0.535358	0.0556588	25.4359	25.8966	25.8292	25.7206	0.248847	3	25.0497	25.4643	25.0416	25.1852	0.24178	3	3045600	5397900	2038800	2413700	3327300	4229000	0.12208
Zm00001eb361700_P001	Zm00001eb361700_P001;Zm00001eb380710_P001	Zm00001eb361700_P001	4	3	21.9	0	20.437	16	0.53533	0.0427061	25.3795	25.7374	25.6578	25.5916	0.187938	3	24.8029	25.3114	25.0545	25.0563	0.254268	3	11058000	13556000	9626300	7459700	9437600	15461000	0.10284
Zm00001eb065790_P007;Zm00001eb065790_P006;Zm00001eb065790_P005;Zm00001eb065790_P004;Zm00001eb065790_P003;Zm00001eb065790_P002;Zm00001eb065790_P001	Zm00001eb065790_P007;Zm00001eb065790_P006;Zm00001eb065790_P005;Zm00001eb065790_P004;Zm00001eb065790_P003;Zm00001eb065790_P002;Zm00001eb065790_P001	Zm00001eb065790_P007;Zm00001eb065790_P006;Zm00001eb065790_P005;Zm00001eb065790_P004;Zm00001eb065790_P003;Zm00001eb065790_P002;Zm00001eb065790_P001	3	3	20.4	0	19.31	4	0.534878	1	22.5657	22.5499	22.0269	22.3809	0.306592	3	NaN	NaN	21.846	21.846	NaN	1	628090	675560	234760	0	0	173440	0.999073
Zm00001eb321980_P002;Zm00001eb321980_P001	Zm00001eb321980_P002;Zm00001eb321980_P001	Zm00001eb321980_P002;Zm00001eb321980_P001	3	3	7.4	0	5.4771	6	0.532852	0.00743056	23.1453	22.946	23.1192	23.0702	0.108335	3	22.4277	22.7069	22.4774	22.5373	0.148934	3	374460	309130	147210	203730	278020	398830	0.0394656
Zm00001eb258230_P001;Zm00001eb192050_P001;Zm00001eb192050_P002	Zm00001eb258230_P001;Zm00001eb192050_P001;Zm00001eb192050_P002	Zm00001eb258230_P001;Zm00001eb192050_P001;Zm00001eb192050_P002	5	5	26.6	0	10.976	20	0.532646	0.114279	24.8972	25.2494	25.3473	25.1646	0.236718	3	24.3836	25.0841	24.4282	24.632	0.392179	3	3408500	3503700	2278200	1613800	3576800	2561600	0.195706
Zm00001eb198280_P003;Zm00001eb198280_P002;Zm00001eb198280_P005;Zm00001eb198280_P004;Zm00001eb198280_P001	Zm00001eb198280_P003;Zm00001eb198280_P002;Zm00001eb198280_P005;Zm00001eb198280_P004;Zm00001eb198280_P001	Zm00001eb198280_P003;Zm00001eb198280_P002;Zm00001eb198280_P005;Zm00001eb198280_P004;Zm00001eb198280_P001	9	2	33.2	0	7.9437	8	0.525547	0.173333	24.2641	23.5888	23.2866	23.7131	0.500468	3	23.1781	23.4206	22.9641	23.1876	0.228401	3	1465400	950860	487010	702840	898060	1084900	0.267092
Zm00001eb160150_P001;Zm00001eb297650_P001;Zm00001eb257550_P001;Zm00001eb205290_P004;Zm00001eb385490_P001;Zm00001eb205290_P005;Zm00001eb205290_P001;Zm00001eb385490_P002;Zm00001eb205290_P003;Zm00001eb205290_P002	Zm00001eb160150_P001;Zm00001eb297650_P001;Zm00001eb257550_P001;Zm00001eb205290_P004;Zm00001eb385490_P001;Zm00001eb205290_P005;Zm00001eb205290_P001;Zm00001eb385490_P002;Zm00001eb205290_P003;Zm00001eb205290_P002	Zm00001eb160150_P001;Zm00001eb297650_P001;Zm00001eb257550_P001;Zm00001eb205290_P004;Zm00001eb385490_P001;Zm00001eb205290_P005;Zm00001eb205290_P001;Zm00001eb385490_P002;Zm00001eb205290_P003;Zm00001eb205290_P002	1	1	14	0.0051929	1.6065	5	0.525307	0.390362	20.5946	20.6461	20.8402	20.6937	0.129525	3	20.904	20.4869	19.1141	20.1683	0.936519	3	337910	346300	235080	392440	337040	206200	0.513089
Zm00001eb089020_P002;Zm00001eb089020_P001	Zm00001eb089020_P002;Zm00001eb089020_P001	Zm00001eb089020_P002;Zm00001eb089020_P001	2	2	8.4	0	13.006	8	0.524302	0.265745	24.0141	24.4686	23.5091	23.9973	0.480001	3	23.1603	24.065	23.1936	23.473	0.512967	3	859590	1155000	352120	211670	996990	879880	0.371522
Zm00001eb051040_P002;Zm00001eb051040_P001;Zm00001eb218840_P001	Zm00001eb051040_P002;Zm00001eb051040_P001;Zm00001eb218840_P001	Zm00001eb051040_P002;Zm00001eb051040_P001;Zm00001eb218840_P001	2	2	22.4	0.0020433	2.0407	5	0.523312	0.341352	23.8465	23.5075	23.9097	23.7546	0.216288	3	24.1197	22.5281	23.046	23.2312	0.811805	3	1302100	1150200	747110	1668800	1139800	1300800	0.460102
Zm00001eb424420_P001	Zm00001eb424420_P001	Zm00001eb424420_P001	3	1	11.8	0.0020425	2.0398	3	0.523281	0.193141	20.5618	20.9843	20.8559	20.8007	0.216618	3	20.7173	20.4373	19.6776	20.2774	0.537989	3	83796	111050	69016	96986	82614	67407	0.290019
Zm00001eb075740_P001	Zm00001eb075740_P001	Zm00001eb075740_P001	1	1	8.8	0	3.2923	3	0.520838	0.0139536	21.2252	21.2194	21.1286	21.1911	0.0541905	3	20.8908	20.6452	20.4749	20.6703	0.209071	3	291800	296910	162010	216870	189820	295370	0.0524267
Zm00001eb228660_P002;Zm00001eb228660_P001;Zm00001eb228660_P003	Zm00001eb228660_P002;Zm00001eb228660_P001;Zm00001eb228660_P003	Zm00001eb228660_P002;Zm00001eb228660_P001;Zm00001eb228660_P003	4	4	4.2	0	10.672	9	0.518812	0.36029	23.5885	22.8797	23.6559	23.3747	0.430007	3	23.2317	23.3514	21.9846	22.8559	0.75695	3	218870	141210	121360	242080	169220	59081	0.477505
Zm00001eb306670_P001;Zm00001eb306670_P002;Zm00001eb306670_P005;Zm00001eb306670_P003;Zm00001eb306670_P004	Zm00001eb306670_P001;Zm00001eb306670_P002;Zm00001eb306670_P005;Zm00001eb306670_P003;Zm00001eb306670_P004	Zm00001eb306670_P001;Zm00001eb306670_P002;Zm00001eb306670_P005;Zm00001eb306670_P003;Zm00001eb306670_P004	2	2	13.1	0.008859	1.3332	1	0.517885	0.07782	NaN	20.1179	20.3505	20.2342	0.164415	2	19.8167	NaN	19.616	19.7163	0.141929	2	0	109890	90021	68599	94389	273140	0.152546
Zm00001eb342400_P003;Zm00001eb342400_P002;Zm00001eb342400_P001	Zm00001eb342400_P003;Zm00001eb342400_P002;Zm00001eb342400_P001	Zm00001eb342400_P003;Zm00001eb342400_P002;Zm00001eb342400_P001	7	5	45.9	0	9.5806	20	0.5147	0.195073	25.5524	26.5614	25.8414	25.985	0.519604	3	25.5948	25.6257	25.1905	25.4703	0.242832	3	5944500	13511000	4797800	6781900	7419800	7896800	0.291461
Zm00001eb049960_P002;Zm00001eb049960_P001	Zm00001eb049960_P002;Zm00001eb049960_P001;Zm00001eb327030_P001;Zm00001eb327030_P002;Zm00001eb108800_P002;Zm00001eb108800_P001	Zm00001eb049960_P002;Zm00001eb049960_P001	14	2	47.8	0	96.233	51	0.514194	0.201015	26.9117	26.5161	26.93	26.7859	0.233855	3	26.4315	25.6766	26.7071	26.2717	0.533508	3	6367200	3623500	3460000	3634800	2760500	10300000	0.297354
Zm00001eb379100_P001	Zm00001eb379100_P001	Zm00001eb379100_P001	1	1	4.8	0	2.4532	1	0.512484	0.193227	22.6936	21.7197	21.8099	22.0744	0.538133	3	21.7497	21.5502	21.3859	21.5619	0.182173	3	481930	306920	206410	303250	263760	332740	0.289983
Zm00001eb301640_P001;Zm00001eb116850_P003;Zm00001eb116850_P002;Zm00001eb116850_P001;Zm00001eb116830_P001	Zm00001eb301640_P001;Zm00001eb116850_P003;Zm00001eb116850_P002;Zm00001eb116850_P001;Zm00001eb116830_P001	Zm00001eb301640_P001;Zm00001eb116850_P003;Zm00001eb116850_P002;Zm00001eb116850_P001;Zm00001eb116830_P001	2	2	22.2	0	31.507	34	0.512123	0.192211	26.7713	27.5489	27.1294	27.1498	0.389192	3	27.0567	26.235	26.6214	26.6377	0.411113	3	28424000	22883000	15325000	16960000	20247000	23784000	0.289367
Zm00001eb334140_P001;Zm00001eb334140_P002	Zm00001eb334140_P001;Zm00001eb334140_P002	Zm00001eb334140_P001;Zm00001eb334140_P002	7	7	63	0	76.532	56	0.511148	0.214205	28.3498	27.8372	28.1959	28.1276	0.263035	3	27.887	27.9671	26.9953	27.6165	0.539466	3	34824000	26036000	16988000	22535000	25723000	20762000	0.314873
Zm00001eb194730_P007;Zm00001eb194730_P006;Zm00001eb194730_P001;Zm00001eb194730_P005;Zm00001eb194730_P008;Zm00001eb194730_P003;Zm00001eb194730_P002;Zm00001eb194730_P004;Zm00001eb194730_P009	Zm00001eb194730_P007;Zm00001eb194730_P006;Zm00001eb194730_P001;Zm00001eb194730_P005;Zm00001eb194730_P008;Zm00001eb194730_P003;Zm00001eb194730_P002;Zm00001eb194730_P004;Zm00001eb194730_P009	Zm00001eb194730_P007;Zm00001eb194730_P006;Zm00001eb194730_P001;Zm00001eb194730_P005;Zm00001eb194730_P008;Zm00001eb194730_P003;Zm00001eb194730_P002;Zm00001eb194730_P004;Zm00001eb194730_P009	2	2	2.3	0.0008471	2.2986	5	0.509478	0.0745046	20.9787	21.0139	21.4206	21.1377	0.245643	3	20.9056	20.6214	20.3578	20.6283	0.273966	3	37581	32257	16586	25496	13234	39002	0.147666
Zm00001eb071800_P003;Zm00001eb071800_P001;Zm00001eb071800_P002	Zm00001eb071800_P003;Zm00001eb071800_P001;Zm00001eb071800_P002	Zm00001eb071800_P003;Zm00001eb071800_P001;Zm00001eb071800_P002	7	7	39.4	0	45.137	16	0.509033	0.111967	24.2246	24.2335	24.3864	24.2815	0.0909789	3	23.4762	23.5827	24.2585	23.7724	0.424265	3	1529700	1346400	590320	406430	579800	2376600	0.193558
Zm00001eb398590_P001	Zm00001eb398590_P001	Zm00001eb398590_P001	6	1	43.7	0	3.2224	4	0.508751	0.0647532	24.0449	24.6394	24.3231	24.3358	0.29745	3	24.035	23.7001	23.7461	23.8271	0.181534	3	2608600	3894800	1856100	2428000	2297400	3787800	0.134562
Zm00001eb434030_P002;Zm00001eb434030_P001;Zm00001eb365520_P002;Zm00001eb365520_P001;Zm00001eb365520_P003	Zm00001eb434030_P002;Zm00001eb434030_P001;Zm00001eb365520_P002;Zm00001eb365520_P001;Zm00001eb365520_P003	Zm00001eb434030_P002;Zm00001eb434030_P001;Zm00001eb365520_P002;Zm00001eb365520_P001;Zm00001eb365520_P003	7	7	21.3	0	10.825	8	0.508596	0.243802	22.7248	22.2257	22.3335	22.428	0.262659	3	21.433	21.7508	22.5745	21.9194	0.589154	3	569440	440380	62438	134150	50987	338380	0.350168
Zm00001eb364190_P003;Zm00001eb364190_P001;Zm00001eb364190_P002;Zm00001eb282960_P004;Zm00001eb282960_P003;Zm00001eb282960_P002;Zm00001eb282960_P001;Zm00001eb364190_P004	Zm00001eb364190_P003;Zm00001eb364190_P001;Zm00001eb364190_P002;Zm00001eb282960_P004;Zm00001eb282960_P003;Zm00001eb282960_P002;Zm00001eb282960_P001;Zm00001eb364190_P004	Zm00001eb364190_P003;Zm00001eb364190_P001;Zm00001eb364190_P002;Zm00001eb282960_P004;Zm00001eb282960_P003;Zm00001eb282960_P002;Zm00001eb282960_P001;Zm00001eb364190_P004	7	3	35.6	0	26.174	30	0.508257	0.0622174	25.9483	26.5409	26.2039	26.231	0.297224	3	25.75	25.8788	25.5395	25.7228	0.171241	3	4575600	12383000	6506700	6669400	7923400	9897000	0.130316
Zm00001eb347380_P001;Zm00001eb384890_P001;Zm00001eb120820_P001;Zm00001eb347380_P003;Zm00001eb347380_P002;Zm00001eb120820_P002	Zm00001eb347380_P001;Zm00001eb384890_P001;Zm00001eb120820_P001;Zm00001eb347380_P003;Zm00001eb347380_P002;Zm00001eb120820_P002	Zm00001eb347380_P001;Zm00001eb384890_P001;Zm00001eb120820_P001;Zm00001eb347380_P003;Zm00001eb347380_P002;Zm00001eb120820_P002	6	1	27.1	0	23.359	26	0.507317	0.0740791	26.947	27.366	27.198	27.1703	0.210858	3	26.7807	26.8849	26.3235	26.663	0.298667	3	21609000	28484000	15194000	14786000	21237000	23218000	0.146557
Zm00001eb142770_P001;Zm00001eb142770_P002	Zm00001eb142770_P001;Zm00001eb142770_P002	Zm00001eb142770_P001;Zm00001eb142770_P002	2	2	2.6	0	2.4927	3	0.507175	0.0439668	22.3681	22.0765	21.833	22.0925	0.267923	3	21.5173	21.747	21.4917	21.5853	0.140565	3	129250	121150	67566	82762	113500	118520	0.10358
Zm00001eb404110_P001;Zm00001eb404110_P002	Zm00001eb404110_P001;Zm00001eb404110_P002	Zm00001eb404110_P001;Zm00001eb404110_P002	2	2	3.5	0	4.3156	12	0.50679	0.294468	23.0172	23.7074	23.498	23.4075	0.353895	3	23.6292	22.62	22.453	22.9007	0.636415	3	245830	450670	208320	355420	235830	440640	0.408956
Zm00001eb122160_P002;Zm00001eb122160_P001;Zm00001eb122160_P003	Zm00001eb122160_P002;Zm00001eb122160_P001;Zm00001eb122160_P003	Zm00001eb122160_P002;Zm00001eb122160_P001;Zm00001eb122160_P003	3	3	7.1	0	6.0873	9	0.50631	0.211572	23.1293	22.8826	22.5608	22.8576	0.285103	3	22.3676	22.8598	21.8264	22.3513	0.516893	3	304660	298570	60773	225420	134980	360710	0.312208
Zm00001eb426220_P004;Zm00001eb426220_P002;Zm00001eb426220_P001;Zm00001eb077900_P001;Zm00001eb426220_P003;Zm00001eb077900_P002;Zm00001eb262540_P001;Zm00001eb077900_P003	Zm00001eb426220_P004;Zm00001eb426220_P002;Zm00001eb426220_P001;Zm00001eb077900_P001;Zm00001eb426220_P003;Zm00001eb077900_P002;Zm00001eb262540_P001;Zm00001eb077900_P003	Zm00001eb426220_P004;Zm00001eb426220_P002;Zm00001eb426220_P001;Zm00001eb077900_P001;Zm00001eb426220_P003;Zm00001eb077900_P002;Zm00001eb262540_P001;Zm00001eb077900_P003	2	2	1.4	0	2.9512	7	0.505896	0.0347018	21.8727	22.2575	22.1237	22.0846	0.195366	3	21.8082	21.4617	21.4663	21.5787	0.198717	3	43582	93233	47659	65191	35230	102260	0.0926885
Zm00001eb411430_P001;Zm00001eb411430_P002	Zm00001eb411430_P001;Zm00001eb411430_P002	Zm00001eb411430_P001;Zm00001eb411430_P002	7	3	16.7	0	4.9799	7	0.505507	0.319223	21.2711	21.2574	20.9003	21.1429	0.210237	3	20.5574	21.4154	19.9395	20.6374	0.741178	3	130530	81916	37951	47793	200290	56581	0.436397
Zm00001eb062250_P002;Zm00001eb435560_P001;Zm00001eb212030_P001;Zm00001eb062250_P001	Zm00001eb062250_P002;Zm00001eb435560_P001;Zm00001eb212030_P001;Zm00001eb062250_P001	Zm00001eb062250_P002;Zm00001eb435560_P001;Zm00001eb212030_P001;Zm00001eb062250_P001	1	1	8.6	0.0051967	1.6153	6	0.504671	0.156383	25.3834	25.6082	25.5164	25.5027	0.113041	3	24.9816	25.4947	24.5176	24.998	0.488747	3	15568000	17989000	10017000	11043000	18074000	14546000	0.245112
Zm00001eb346960_P002;Zm00001eb346960_P001;Zm00001eb346960_P003	Zm00001eb346960_P002;Zm00001eb346960_P001;Zm00001eb346960_P003;Zm00001eb383180_P001	Zm00001eb346960_P002;Zm00001eb346960_P001;Zm00001eb346960_P003	15	1	19.7	0	5.2228	6	0.504513	0.145476	23.3112	23.2365	23.8076	23.4518	0.310438	3	23.3764	22.7392	22.7262	22.9473	0.371665	3	289940	298000	176220	272620	242950	387650	0.233403
Zm00001eb335620_P001	Zm00001eb335620_P001	Zm00001eb335620_P001	7	2	49.7	0	16.431	24	0.504486	0.150357	26.6122	27.4619	26.9154	26.9965	0.430609	3	26.4193	26.7577	26.2989	26.492	0.237908	3	17093000	32802000	11938000	16162000	23929000	24400000	0.239837
Zm00001eb064380_P001;Zm00001eb064380_P002	Zm00001eb064380_P001;Zm00001eb064380_P002	Zm00001eb064380_P001;Zm00001eb064380_P002	3	3	6.1	0	3.6214	9	0.50383	0.520704	23.3247	21.8798	23.0835	22.7627	0.77404	3	23.0805	21.1888	22.5071	22.2588	0.969999	3	269910	93264	196220	358050	97851	377080	0.652679
Zm00001eb247290_P001;Zm00001eb247300_P001;Zm00001eb247210_P003;Zm00001eb247210_P001;Zm00001eb214480_P001;Zm00001eb247210_P002	Zm00001eb247290_P001;Zm00001eb247300_P001;Zm00001eb247210_P003;Zm00001eb247210_P001;Zm00001eb214480_P001;Zm00001eb247210_P002	Zm00001eb247290_P001;Zm00001eb247300_P001;Zm00001eb247210_P003;Zm00001eb247210_P001;Zm00001eb214480_P001;Zm00001eb247210_P002	1	1	23.1	0.0020475	2.0512	1	0.502541	1	22.3704	21.4333	21.4472	21.7503	0.537074	3	NaN	21.2478	NaN	21.2478	NaN	1	1058800	652970	395060	0	548820	0	0.962241
Zm00001eb136750_P001	Zm00001eb136750_P001	Zm00001eb136750_P001	5	5	28.1	0	77.791	36	0.502069	0.144266	28.2833	27.6919	27.8909	27.9554	0.300888	3	27.6722	27.6662	27.0215	27.4533	0.37399	3	25558000	16369000	11167000	14441000	17779000	17397000	0.233414
Zm00001eb353080_P002;Zm00001eb353080_P001;Zm00001eb292930_P001;Zm00001eb353080_P004;Zm00001eb339100_P001;Zm00001eb292930_P002;Zm00001eb353080_P003	Zm00001eb353080_P002;Zm00001eb353080_P001;Zm00001eb292930_P001;Zm00001eb353080_P004;Zm00001eb339100_P001;Zm00001eb292930_P002;Zm00001eb353080_P003;Zm00001eb361460_P003;Zm00001eb361460_P002	Zm00001eb353080_P002;Zm00001eb353080_P001;Zm00001eb292930_P001;Zm00001eb353080_P004;Zm00001eb339100_P001;Zm00001eb292930_P002;Zm00001eb353080_P003	3	2	23.6	0	6.729	12	0.501278	0.269239	24.1234	24.0369	24.6367	24.2656	0.324203	3	24.3348	23.1478	23.8105	23.7644	0.594873	3	2065300	1946700	1217700	1864200	880850	2351500	0.376412
Zm00001eb285010_P002;Zm00001eb359820_P001;Zm00001eb359820_P002;Zm00001eb285010_P001	Zm00001eb285010_P002;Zm00001eb359820_P001;Zm00001eb359820_P002;Zm00001eb285010_P001;Zm00001eb036050_P001;Zm00001eb227990_P001;Zm00001eb174950_P001	Zm00001eb285010_P002;Zm00001eb359820_P001;Zm00001eb359820_P002;Zm00001eb285010_P001	4	1	19.8	0.006218	1.5084	2	0.50061	0.435727	20.2492	20.1458	20.801	20.3987	0.352261	3	20.5586	NaN	19.2375	19.8981	0.934133	2	111740	99221	100210	101470	0	66457	0.560802
Zm00001eb116010_P002;Zm00001eb116010_P001;Zm00001eb116010_P003	Zm00001eb116010_P002;Zm00001eb116010_P001;Zm00001eb116010_P003	Zm00001eb116010_P002;Zm00001eb116010_P001;Zm00001eb116010_P003	4	4	13.3	0	13.191	10	0.500038	0.00701822	26.0926	25.999	26.3254	26.139	0.168046	3	25.6097	25.66	25.6472	25.6389	0.0261278	3	3811100	2742900	2295100	2561800	2764900	4431800	0.0389565
Zm00001eb293530_P001	Zm00001eb293530_P001	Zm00001eb293530_P001	5	2	11.5	0	3.7138	9	0.498985	0.152878	22.5068	22.6465	22.2583	22.4705	0.196605	3	21.4585	22.2954	22.1608	21.9716	0.449409	3	220420	227110	107660	64770	240580	318210	0.241996
Zm00001eb178320_P001;Zm00001eb414630_P001;Zm00001eb320430_P002;Zm00001eb320430_P001	Zm00001eb178320_P001;Zm00001eb414630_P001;Zm00001eb320430_P002;Zm00001eb320430_P001	Zm00001eb178320_P001;Zm00001eb414630_P001;Zm00001eb320430_P002;Zm00001eb320430_P001	2	2	3.1	0	5.0934	7	0.498632	0.224899	21.0044	21.3463	21.2157	21.1888	0.172549	3	21.3077	20.1647	20.598	20.6901	0.577062	3	58494	86385	43179	63862	16955	68741	0.328253
Zm00001eb097080_P001;Zm00001eb097080_P004;Zm00001eb304550_P004;Zm00001eb097080_P003;Zm00001eb097080_P002;Zm00001eb097080_P005	Zm00001eb097080_P001;Zm00001eb097080_P004;Zm00001eb304550_P004;Zm00001eb097080_P003;Zm00001eb097080_P002;Zm00001eb097080_P005	Zm00001eb097080_P001;Zm00001eb097080_P004;Zm00001eb304550_P004;Zm00001eb097080_P003;Zm00001eb097080_P002;Zm00001eb097080_P005	1	1	6.1	0.0092003	1.3293	1	0.498102	1	21.0044	20.3551	19.8975	20.419	0.556191	3	NaN	19.9209	NaN	19.9209	NaN	1	224720	198510	62463	0	118180	0	0.991562
Zm00001eb319950_P001	Zm00001eb319950_P001	Zm00001eb319950_P001	4	4	14.3	0	9.038	16	0.497715	0.0105208	24.2965	24.1158	24.3604	24.2576	0.126826	3	23.6035	23.8791	23.7969	23.7599	0.141484	3	872140	787530	603700	536660	1029100	1313800	0.0435404
Zm00001eb420600_P003;Zm00001eb420600_P001;Zm00001eb420600_P002;Zm00001eb086160_P002;Zm00001eb086160_P001;Zm00001eb086160_P003	Zm00001eb420600_P003;Zm00001eb420600_P001;Zm00001eb420600_P002;Zm00001eb086160_P002;Zm00001eb086160_P001;Zm00001eb086160_P003	Zm00001eb420600_P003;Zm00001eb420600_P001;Zm00001eb420600_P002;Zm00001eb086160_P002;Zm00001eb086160_P001;Zm00001eb086160_P003	3	3	9.3	0	14.05	11	0.496481	0.0367236	24.9351	24.7564	24.6649	24.7855	0.137425	3	24.4654	24.3891	24.0126	24.289	0.24243	3	2973100	2255600	1151300	1539200	1434600	1990400	0.0940465
Zm00001eb294250_P002;Zm00001eb294250_P003;Zm00001eb294250_P004;Zm00001eb294250_P001;Zm00001eb356410_P001;Zm00001eb356410_P004;Zm00001eb356410_P002;Zm00001eb356410_P005;Zm00001eb356410_P003	Zm00001eb294250_P002;Zm00001eb294250_P003;Zm00001eb294250_P004;Zm00001eb294250_P001;Zm00001eb356410_P001;Zm00001eb356410_P004;Zm00001eb356410_P002;Zm00001eb356410_P005;Zm00001eb356410_P003	Zm00001eb294250_P002;Zm00001eb294250_P003;Zm00001eb294250_P004;Zm00001eb294250_P001;Zm00001eb356410_P001;Zm00001eb356410_P004;Zm00001eb356410_P002;Zm00001eb356410_P005;Zm00001eb356410_P003	5	4	17.4	0	14.663	17	0.496252	0.186487	25.9594	25.5478	25.0108	25.506	0.475707	3	25.1994	25.1099	24.7199	25.0098	0.254988	3	4318700	3403000	1373400	2837600	2986100	3254400	0.283714
Zm00001eb285230_P002;Zm00001eb285220_P004;Zm00001eb285220_P003;Zm00001eb285220_P002;Zm00001eb285230_P001;Zm00001eb285220_P001	Zm00001eb285230_P002;Zm00001eb285220_P004;Zm00001eb285220_P003;Zm00001eb285220_P002;Zm00001eb285230_P001;Zm00001eb285220_P001	Zm00001eb285230_P002;Zm00001eb285220_P004;Zm00001eb285220_P003;Zm00001eb285220_P002;Zm00001eb285230_P001;Zm00001eb285220_P001	19	4	42.3	0	12.985	17	0.494505	0.263946	25.0066	25.7581	24.6707	25.1451	0.556756	3	25.038	24.5694	24.3445	24.6506	0.353796	3	1391300	2723100	671850	1205600	1067200	1487000	0.36931
Zm00001eb267790_P007;Zm00001eb267790_P002;Zm00001eb267790_P006;Zm00001eb267790_P004;Zm00001eb267790_P005;Zm00001eb267790_P001;Zm00001eb267790_P003;Zm00001eb354240_P001;Zm00001eb354240_P002	Zm00001eb267790_P007;Zm00001eb267790_P002;Zm00001eb267790_P006;Zm00001eb267790_P004;Zm00001eb267790_P005;Zm00001eb267790_P001;Zm00001eb267790_P003;Zm00001eb354240_P001;Zm00001eb354240_P002;Zm00001eb354240_P003	Zm00001eb267790_P007;Zm00001eb267790_P002;Zm00001eb267790_P006;Zm00001eb267790_P004;Zm00001eb267790_P005;Zm00001eb267790_P001;Zm00001eb267790_P003;Zm00001eb354240_P001;Zm00001eb354240_P002	7	7	11.2	0	23.437	20	0.492451	0.368055	24.0261	24.0795	24.162	24.0892	0.0684473	3	23.6975	22.7123	24.3805	23.5968	0.838627	3	312010	392480	256060	292780	171030	802800	0.486593
Zm00001eb056450_P003;Zm00001eb056450_P002;Zm00001eb056450_P001	Zm00001eb056450_P003;Zm00001eb056450_P002;Zm00001eb056450_P001	Zm00001eb056450_P003;Zm00001eb056450_P002;Zm00001eb056450_P001	9	9	29.8	0	25.276	38	0.492256	0.0511962	26.1288	25.9637	26.2762	26.1229	0.15629	3	25.5403	25.9314	25.4202	25.6306	0.267325	3	6133100	5694100	4615600	3418000	5502700	6006000	0.114687
Zm00001eb356220_P001;Zm00001eb356220_P003	Zm00001eb356220_P001;Zm00001eb356220_P003;Zm00001eb356220_P002	Zm00001eb356220_P001;Zm00001eb356220_P003	6	2	46.8	0	22.688	13	0.489115	0.120833	24.5145	25.3032	24.834	24.8839	0.396668	3	24.2482	24.3568	24.5793	24.3948	0.168796	3	1902100	2986900	1285400	1323700	1847800	3547700	0.204721
Zm00001eb305960_P001	Zm00001eb305960_P001	Zm00001eb305960_P001	1	1	1.3	0.0044944	1.6612	2	0.489063	0.25373	21.1305	NaN	20.3899	20.7602	0.52365	2	20.5961	20.136	20.0815	20.2712	0.282678	3	27661	0	10236	20255	14921	21553	0.358888
Zm00001eb386680_P001	Zm00001eb386680_P001	Zm00001eb386680_P001	2	2	14	0	51.154	12	0.48892	0.259176	26.2288	26.7897	26.7799	26.5995	0.321029	3	26.6358	26.1728	25.5232	26.1106	0.558899	3	20052000	24434000	8200400	31705000	18911000	15037000	0.365246
Zm00001eb161710_P001;Zm00001eb161710_P002;Zm00001eb357920_P001	Zm00001eb161710_P001;Zm00001eb161710_P002;Zm00001eb357920_P001	Zm00001eb161710_P001;Zm00001eb161710_P002;Zm00001eb357920_P001	1	1	2.7	0.0037821	1.6921	4	0.488878	0.246397	20.6182	20.8503	20.5497	20.6727	0.157564	3	20.3069	19.5279	20.7168	20.1839	0.603924	3	93360	108430	59864	70512	45239	170220	0.352799
Zm00001eb257760_P001;Zm00001eb257760_P002	Zm00001eb257760_P001;Zm00001eb257760_P002;Zm00001eb094760_P001;Zm00001eb027300_P001;Zm00001eb028090_P001	Zm00001eb257760_P001;Zm00001eb257760_P002	15	15	32.4	0	137.7	74	0.488262	0.00185878	27.5943	27.7841	27.7633	27.7139	0.104087	3	27.265	27.1689	27.2431	27.2257	0.0503485	3	7207300	7894300	3987200	4909000	4554800	9727500	0.0212593
Zm00001eb354850_P001;Zm00001eb354850_P002	Zm00001eb354850_P001;Zm00001eb354850_P002	Zm00001eb354850_P001;Zm00001eb354850_P002	1	1	4.5	0	3.8411	1	0.4881	0.227118	21.5066	21.692	22.2972	21.8319	0.413472	3	21.2174	NaN	21.4703	21.3438	0.178806	2	166850	213310	144830	104710	0	270130	0.330068
Zm00001eb120910_P002;Zm00001eb120910_P001	Zm00001eb120910_P002;Zm00001eb120910_P001	Zm00001eb120910_P002;Zm00001eb120910_P001	1	1	14.5	0.00085106	2.3227	6	0.487026	0.555651	23.6166	23.3958	24.6762	23.8962	0.684421	3	24.0929	22.1155	24.0191	23.4092	1.12094	3	2287500	1940800	2797400	2982200	868530	5148300	0.690501
Zm00001eb246820_P001	Zm00001eb246820_P001;Zm00001eb246820_P002	Zm00001eb246820_P001	3	3	9.2	0	4.1361	4	0.486687	0.0284811	NaN	22.6661	22.6138	22.64	0.0369274	2	22.3187	22.1466	21.9945	22.1533	0.162199	3	0	188970	104310	267030	246350	736750	0.0818305
Zm00001eb171480_P002;Zm00001eb171480_P005;Zm00001eb171480_P004;Zm00001eb171480_P001;Zm00001eb171480_P003	Zm00001eb171480_P002;Zm00001eb171480_P005;Zm00001eb171480_P004;Zm00001eb171480_P001;Zm00001eb171480_P003	Zm00001eb171480_P002;Zm00001eb171480_P005;Zm00001eb171480_P004;Zm00001eb171480_P001;Zm00001eb171480_P003	2	1	9.3	0	2.433	3	0.486652	0.245599	21.6627	21.8829	22.2505	21.932	0.296995	3	21.08	21.1852	22.0709	21.4454	0.544287	3	525920	327140	236570	167860	172160	685010	0.353195
Zm00001eb261280_P001;Zm00001eb261280_P002	Zm00001eb261280_P001;Zm00001eb261280_P002	Zm00001eb261280_P001;Zm00001eb261280_P002	8	8	15.1	0	22.294	30	0.486494	0.0388941	25.3712	25.6237	25.6383	25.5444	0.150157	3	25.1891	24.7873	25.1973	25.0579	0.234399	3	1192700	1380600	891390	862870	736430	2100300	0.0975691
Zm00001eb394940_P001	Zm00001eb394940_P001	Zm00001eb394940_P001	4	2	26.2	0	3.4738	9	0.486364	0.128304	24.7251	24.6409	25.049	24.805	0.215477	3	24.7321	24.2509	23.973	24.3186	0.384042	3	4036700	4039300	3393200	4216300	3001400	3596000	0.21447
Zm00001eb131070_P001	Zm00001eb131070_P001;Zm00001eb282480_P001	Zm00001eb131070_P001	11	3	24.1	0	130.72	19	0.484392	0.0875463	25.1229	25.6364	25.5387	25.4327	0.272694	3	24.6614	25.1451	25.0383	24.9483	0.254076	3	1588800	1734200	1050000	1082300	1510400	2186100	0.167467
Zm00001eb064620_P003;Zm00001eb064620_P002;Zm00001eb064620_P001	Zm00001eb064620_P003;Zm00001eb064620_P002;Zm00001eb064620_P001	Zm00001eb064620_P003;Zm00001eb064620_P002;Zm00001eb064620_P001	3	3	40.7	0	7.9396	10	0.483932	0.175551	23.5637	23.4595	23.706	23.5764	0.123724	3	23.2447	23.4931	22.5396	23.0925	0.494658	3	1958400	1757500	706990	1091500	1811600	3724900	0.26982
Zm00001eb328410_P001;Zm00001eb268050_P001;Zm00001eb268050_P003	Zm00001eb328410_P001;Zm00001eb268050_P001;Zm00001eb268050_P003	Zm00001eb328410_P001;Zm00001eb268050_P001;Zm00001eb268050_P003	2	2	4.5	0	4.2234	4	0.483932	0.0660324	22.4098	21.8905	22.3235	22.2079	0.278303	3	21.7029	21.551	21.9181	21.724	0.184481	3	188120	150110	92188	121590	120140	216900	0.135634
Zm00001eb301310_P004;Zm00001eb301310_P003;Zm00001eb301310_P006;Zm00001eb301310_P002;Zm00001eb301310_P005;Zm00001eb301310_P001	Zm00001eb301310_P004;Zm00001eb301310_P003;Zm00001eb301310_P006;Zm00001eb301310_P002;Zm00001eb301310_P005;Zm00001eb301310_P001;Zm00001eb032550_P002;Zm00001eb032550_P005;Zm00001eb032550_P004;Zm00001eb032550_P003;Zm00001eb032550_P001;Zm00001eb116950_P002;Zm00001eb116950_P001	Zm00001eb301310_P004;Zm00001eb301310_P003;Zm00001eb301310_P006;Zm00001eb301310_P002;Zm00001eb301310_P005;Zm00001eb301310_P001	9	9	22.2	0	36.318	41	0.481384	0.406238	25.7589	25.3801	26.0867	25.7419	0.353616	3	25.3889	26.0154	24.3772	25.2605	0.826655	3	1802100	1519700	1390700	1642100	2668200	1573100	0.528921
Zm00001eb200450_P001;Zm00001eb200450_P002	Zm00001eb200450_P001;Zm00001eb200450_P002;Zm00001eb114360_P002;Zm00001eb114360_P001	Zm00001eb200450_P001;Zm00001eb200450_P002	3	3	23.8	0	3.9037	4	0.481375	0.122547	22.409	23.0301	22.6781	22.7057	0.311446	3	21.8883	22.3687	22.4161	22.2244	0.292015	3	1211500	1463500	472460	557990	640570	1293800	0.208449
Zm00001eb296070_P001	Zm00001eb296070_P001	Zm00001eb296070_P001	9	5	20.1	0	31.996	38	0.479628	0.020059	25.7994	25.7643	26.14	25.9012	0.207561	3	25.3918	25.5106	25.3623	25.4216	0.0785072	3	2716300	2194000	1408800	2269600	2187600	3522900	0.0654133
Zm00001eb246990_P001;Zm00001eb184560_P001;Zm00001eb184560_P003	Zm00001eb246990_P001;Zm00001eb184560_P001;Zm00001eb184560_P003	Zm00001eb246990_P001;Zm00001eb184560_P001;Zm00001eb184560_P003	1	1	1.7	0.0055514	1.5912	1	0.47921	1	NaN	19.8701	19.777	19.8235	0.0658475	2	19.3443	NaN	NaN	19.3443	NaN	1	0	26984	17983	15766	0	0	0.96819
Zm00001eb327430_P001;Zm00001eb327430_P002	Zm00001eb327430_P001;Zm00001eb327430_P002	Zm00001eb327430_P001;Zm00001eb327430_P002	13	5	51.5	0	205.43	75	0.477543	0.0660538	29.1003	29.3629	28.7778	29.0803	0.29308	3	28.4391	28.7356	28.6336	28.6028	0.150638	3	66948000	83112000	31248000	39534000	45749000	70103000	0.135461
Zm00001eb404660_P002;Zm00001eb404660_P001	Zm00001eb404660_P002;Zm00001eb404660_P001	Zm00001eb404660_P002;Zm00001eb404660_P001	4	2	13.8	0	19.033	18	0.476889	0.222733	24.3014	24.8041	24.5239	24.5431	0.251884	3	24.6351	23.6337	23.9299	24.0662	0.514414	3	1152900	1606800	616110	1383500	805240	1424700	0.325092
Zm00001eb408010_P003;Zm00001eb408010_P001;Zm00001eb408010_P002	Zm00001eb408010_P003;Zm00001eb408010_P001;Zm00001eb408010_P002;Zm00001eb171950_P001	Zm00001eb408010_P003;Zm00001eb408010_P001;Zm00001eb408010_P002	20	11	53.7	0	164.41	120	0.476377	0.207708	30.026	29.8426	29.4966	29.7884	0.268828	3	28.9629	29.1146	29.8586	29.312	0.479409	3	65849000	52950000	27693000	27911000	37659000	106360000	0.306409
Zm00001eb069130_P005;Zm00001eb069130_P004;Zm00001eb069130_P003;Zm00001eb069130_P002;Zm00001eb069130_P001;Zm00001eb431740_P004;Zm00001eb431740_P003;Zm00001eb431740_P002;Zm00001eb431740_P001	Zm00001eb069130_P005;Zm00001eb069130_P004;Zm00001eb069130_P003;Zm00001eb069130_P002;Zm00001eb069130_P001;Zm00001eb431740_P004;Zm00001eb431740_P003;Zm00001eb431740_P002;Zm00001eb431740_P001	Zm00001eb069130_P005;Zm00001eb069130_P004;Zm00001eb069130_P003;Zm00001eb069130_P002;Zm00001eb069130_P001;Zm00001eb431740_P004;Zm00001eb431740_P003;Zm00001eb431740_P002;Zm00001eb431740_P001	4	2	6.7	0.00084034	2.2441	8	0.474213	0.0186719	22.7972	22.5453	22.7011	22.6812	0.127169	3	22.1034	22.4066	22.1109	22.207	0.172916	3	503450	448480	316500	333220	473130	616500	0.0625548
Zm00001eb312420_P003;Zm00001eb312420_P001;Zm00001eb312420_P002	Zm00001eb312420_P003;Zm00001eb312420_P001;Zm00001eb312420_P002	Zm00001eb312420_P003;Zm00001eb312420_P001;Zm00001eb312420_P002	1	1	4.4	0.002067	2.1126	4	0.474157	0.199721	21.7016	21.8931	22.4836	22.0261	0.407598	3	21.2193	21.525	21.9115	21.5519	0.346906	3	189180	233010	190870	123170	179900	372590	0.296234
Zm00001eb162060_P001	Zm00001eb162060_P001	Zm00001eb162060_P001	10	8	32.7	0	47.279	41	0.474096	0.00343064	26.7849	26.7144	26.8498	26.783	0.0677526	3	26.1804	26.3962	26.3503	26.309	0.113668	3	6810600	5393000	3674900	3817600	4927700	7908700	0.0239506
Zm00001eb095540_P001;Zm00001eb095540_P002	Zm00001eb095540_P001;Zm00001eb095540_P002	Zm00001eb095540_P001;Zm00001eb095540_P002	13	5	25.5	0	45.468	66	0.470968	0.010614	27.5996	27.6951	27.7087	27.6678	0.0594412	3	27.2644	27.3228	27.0033	27.1968	0.170174	3	6912300	7473800	4591300	5047900	6368100	7335600	0.0431385
Zm00001eb175220_P001	Zm00001eb175220_P001	Zm00001eb175220_P001	5	3	37	0	35.54	14	0.470692	0.127812	24.8968	25.0814	25.2967	25.0916	0.200148	3	24.988	24.6372	24.2377	24.6209	0.37541	3	2104600	3995200	2845800	2878300	2401200	3149800	0.214627
Zm00001eb064850_P002;Zm00001eb064850_P001;Zm00001eb064850_P003;Zm00001eb210570_P002;Zm00001eb210570_P001	Zm00001eb064850_P002;Zm00001eb064850_P001;Zm00001eb064850_P003;Zm00001eb210570_P002;Zm00001eb210570_P001	Zm00001eb064850_P002;Zm00001eb064850_P001;Zm00001eb064850_P003;Zm00001eb210570_P002;Zm00001eb210570_P001	3	3	10.4	0	14.598	11	0.470459	0.085093	23.4025	23.3169	23.0496	23.2563	0.184085	3	23.1349	22.6644	22.5583	22.7859	0.306937	3	295030	497240	245830	341430	357390	539070	0.163397
Zm00001eb209570_P001;Zm00001eb209570_P002	Zm00001eb209570_P001;Zm00001eb209570_P002	Zm00001eb209570_P001;Zm00001eb209570_P002	16	14	42.1	0	58.361	74	0.469864	0.136765	28.1096	27.9345	27.437	27.827	0.348944	3	27.5594	27.0573	27.4547	27.3572	0.264868	3	13157000	12474000	5858600	10840000	7822500	15177000	0.224756
Zm00001eb141220_P002	Zm00001eb141220_P002	Zm00001eb141220_P002	1	1	5.2	0	4.6284	6	0.469034	0.18912	23.2641	23.1981	22.5266	22.9963	0.408078	3	22.6857	22.7288	22.1673	22.5273	0.31247	3	826870	781070	291010	518950	613220	658300	0.285527
Zm00001eb402880_P001;Zm00001eb222240_P002;Zm00001eb003420_P001;Zm00001eb222240_P001	Zm00001eb402880_P001;Zm00001eb222240_P002;Zm00001eb003420_P001;Zm00001eb222240_P001	Zm00001eb402880_P001;Zm00001eb222240_P002;Zm00001eb003420_P001;Zm00001eb222240_P001	7	1	18.9	0	10.881	22	0.464434	0.335402	24.9557	26.1674	25.7081	25.6104	0.611738	3	25.1634	25.5449	24.7296	25.146	0.407944	3	4278600	8284600	3281100	4510100	6776200	5932000	0.452763
Zm00001eb189210_P003	Zm00001eb189210_P003	Zm00001eb189210_P003	1	1	2.2	0	2.9409	3	0.463932	0.217978	21.4472	21.6398	21.6801	21.589	0.124452	3	21.5378	21.3182	20.5193	21.1251	0.535987	3	121450	143470	90081	123740	128400	116920	0.31984
Zm00001eb144910_P001;Zm00001eb144910_P002;Zm00001eb144910_P003	Zm00001eb144910_P001;Zm00001eb144910_P002;Zm00001eb144910_P003	Zm00001eb144910_P001;Zm00001eb144910_P002;Zm00001eb144910_P003	15	5	60.1	0	73.377	72	0.463285	0.0052037	27.6527	27.4787	27.3788	27.5034	0.138623	3	27.0214	27.0104	27.0886	27.0401	0.0423418	3	11171000	11145000	6086700	7421600	8078600	14544000	0.0292632
Zm00001eb288670_P004;Zm00001eb288670_P001;Zm00001eb288670_P005;Zm00001eb288670_P003;Zm00001eb288670_P002	Zm00001eb288670_P004;Zm00001eb288670_P001;Zm00001eb288670_P005;Zm00001eb288670_P003;Zm00001eb288670_P002;Zm00001eb095340_P001;Zm00001eb348800_P001;Zm00001eb137770_P001;Zm00001eb150520_P001;Zm00001eb095740_P001	Zm00001eb288670_P004;Zm00001eb288670_P001;Zm00001eb288670_P005;Zm00001eb288670_P003;Zm00001eb288670_P002	8	7	19.8	0	60.146	31	0.462772	0.0216571	26.3209	25.9315	26.1125	26.1216	0.19487	3	25.6535	25.7619	25.5612	25.6588	0.100464	3	1724100	1688200	989530	2483800	1751900	3272900	0.0667949
Zm00001eb052130_P003;Zm00001eb052130_P001;Zm00001eb052130_P002	Zm00001eb052130_P003;Zm00001eb052130_P001;Zm00001eb052130_P002	Zm00001eb052130_P003;Zm00001eb052130_P001;Zm00001eb052130_P002	4	2	10.3	0	3.1289	7	0.462721	0.0567937	27.4921	27.807	28.0432	27.7808	0.276481	3	27.381	27.3953	27.1778	27.3181	0.121689	3	9687900	9318500	6817000	6746700	11504000	8288800	0.123606
Zm00001eb173260_P003;Zm00001eb173260_P002;Zm00001eb173260_P001	Zm00001eb173260_P003;Zm00001eb173260_P002;Zm00001eb173260_P001	Zm00001eb173260_P003;Zm00001eb173260_P002;Zm00001eb173260_P001	3	3	5.6	0	4.4502	8	0.462664	0.0604461	22.5405	22.2052	22.0925	22.2794	0.233067	3	22.0469	21.6643	21.739	21.8167	0.202819	3	272430	364910	117180	354840	159520	509440	0.128225
Zm00001eb253820_P001;Zm00001eb253820_P002;Zm00001eb253820_P003	Zm00001eb253820_P001;Zm00001eb253820_P002;Zm00001eb253820_P003;Zm00001eb190340_P004;Zm00001eb190340_P003;Zm00001eb399860_P004;Zm00001eb399860_P003;Zm00001eb399860_P001;Zm00001eb399860_P002	Zm00001eb253820_P001;Zm00001eb253820_P002;Zm00001eb253820_P003	13	4	49.4	0	209.38	69	0.462164	0.151878	28.2601	28.1884	27.985	28.1445	0.142706	3	27.2295	27.7329	28.0847	27.6823	0.429818	3	25724000	22041000	8827000	13904000	17132000	37480000	0.241878
Zm00001eb281710_P001	Zm00001eb281710_P001	Zm00001eb281710_P001	4	4	33.9	0	14.075	18	0.461552	0.380093	26.0673	27.5533	26.9825	26.8677	0.749619	3	26.5447	26.6223	26.0514	26.4061	0.309621	3	41419000	82748000	41013000	3772500	39504000	4666600	0.501064
Zm00001eb013940_P001;Zm00001eb013940_P003;Zm00001eb013940_P002	Zm00001eb013940_P001;Zm00001eb013940_P003;Zm00001eb013940_P002;Zm00001eb396620_P001;Zm00001eb396630_P001	Zm00001eb013940_P001;Zm00001eb013940_P003;Zm00001eb013940_P002	9	9	27.7	0	40.921	28	0.460175	0.188741	25.4883	25.3151	25.6895	25.4976	0.187329	3	24.6915	24.8514	25.5694	25.0375	0.46759	3	2216300	1949300	1291100	1078300	1603700	3555700	0.285181
Zm00001eb344900_P002;Zm00001eb159530_P001;Zm00001eb358560_P001;Zm00001eb344900_P003;Zm00001eb344900_P001	Zm00001eb344900_P002;Zm00001eb159530_P001;Zm00001eb358560_P001;Zm00001eb344900_P003;Zm00001eb344900_P001	Zm00001eb344900_P002;Zm00001eb159530_P001;Zm00001eb358560_P001;Zm00001eb344900_P003;Zm00001eb344900_P001	1	1	3.3	0	15.411	3	0.459896	0.248555	21.6283	21.8205	22.4423	21.9637	0.425464	3	21.5788	NaN	21.4287	21.5038	0.106166	2	148770	180010	153470	134730	0	215820	0.354347
Zm00001eb309210_P004;Zm00001eb309210_P003;Zm00001eb309210_P002;Zm00001eb309210_P007;Zm00001eb309210_P001;Zm00001eb309210_P006	Zm00001eb309210_P004;Zm00001eb309210_P003;Zm00001eb309210_P002;Zm00001eb309210_P007;Zm00001eb309210_P001;Zm00001eb309210_P006	Zm00001eb309210_P004;Zm00001eb309210_P003;Zm00001eb309210_P002;Zm00001eb309210_P007;Zm00001eb309210_P001;Zm00001eb309210_P006	8	2	50	0	16.47	7	0.459053	0.421303	22.6329	22.0906	21.7407	22.1547	0.449527	3	NaN	22.1827	21.2087	21.6957	0.688759	2	1363600	927180	123170	0	581880	594030	0.545115
Zm00001eb239530_P002;Zm00001eb239530_P001	Zm00001eb239530_P002;Zm00001eb239530_P001	Zm00001eb239530_P002;Zm00001eb239530_P001	2	2	8.9	0	5.0209	14	0.45866	0.119101	24.5219	25.1928	24.6641	24.7929	0.353549	3	24.5498	24.2653	24.1878	24.3343	0.190636	3	5121100	7871700	1907900	4454700	4474900	6981100	0.20262
Zm00001eb374200_P001;Zm00001eb192860_P001;Zm00001eb098510_P003;Zm00001eb098510_P002;Zm00001eb098510_P001	Zm00001eb374200_P001;Zm00001eb192860_P001;Zm00001eb098510_P003;Zm00001eb098510_P002;Zm00001eb098510_P001;Zm00001eb310700_P001;Zm00001eb192860_P002;Zm00001eb192860_P003	Zm00001eb374200_P001;Zm00001eb192860_P001;Zm00001eb098510_P003;Zm00001eb098510_P002;Zm00001eb098510_P001	5	5	42.9	0	22.536	26	0.457451	0.261525	25.1265	26.0975	25.4819	25.5686	0.491272	3	25.3849	25.2397	24.709	25.1112	0.355794	3	7188900	14848000	5687100	6915500	6949700	9142400	0.367969
Zm00001eb369510_P001	Zm00001eb369510_P001	Zm00001eb369510_P001	12	0	61.9	0	154.43	155	0.45719	0.31237	28.826	29.3966	29.8944	29.3723	0.534582	3	29.0386	29.2691	28.4377	28.9152	0.429221	3	82016000	115490000	78567000	76945000	108720000	99041000	0.430311
Zm00001eb354180_P001;Zm00001eb354180_P002	Zm00001eb354180_P001;Zm00001eb354180_P002	Zm00001eb354180_P001;Zm00001eb354180_P002	1	1	6.6	0	8.098	6	0.456846	0.155763	21.3883	NaN	20.9206	21.1544	0.330719	2	20.8396	20.8157	20.4374	20.6976	0.225666	3	266260	0	112970	170590	192430	234540	0.244333
Zm00001eb037050_P002;Zm00001eb037050_P001	Zm00001eb037050_P002;Zm00001eb037050_P001	Zm00001eb037050_P002;Zm00001eb037050_P001	7	1	13.6	0.0020644	2.1084	3	0.456661	0.244361	23.393	NaN	22.7158	23.0544	0.478814	2	22.6865	22.797	22.3097	22.5977	0.255518	3	278600	0	103820	161390	198120	223900	0.350915
Zm00001eb161870_P001	Zm00001eb161870_P001	Zm00001eb161870_P001	2	2	4.5	0	2.4862	5	0.456635	0.23048	22.5038	23.0379	22.3536	22.6317	0.359646	3	22.3684	NaN	21.9818	22.1751	0.273389	2	358050	587370	189310	305500	0	424580	0.335076
Zm00001eb233140_P002;Zm00001eb233140_P001;Zm00001eb233140_P004;Zm00001eb233140_P003;Zm00001eb207270_P002;Zm00001eb207270_P001;Zm00001eb207270_P003	Zm00001eb233140_P002;Zm00001eb233140_P001;Zm00001eb233140_P004;Zm00001eb233140_P003;Zm00001eb207270_P002;Zm00001eb207270_P001;Zm00001eb207270_P003	Zm00001eb233140_P002;Zm00001eb233140_P001;Zm00001eb233140_P004;Zm00001eb233140_P003;Zm00001eb207270_P002;Zm00001eb207270_P001;Zm00001eb207270_P003	12	6	44.6	0	52.464	47	0.455544	0.0352546	25.6994	25.9342	26.1158	25.9165	0.208764	3	25.3105	25.4809	25.5915	25.461	0.141587	3	2499900	3091300	2627000	1474800	2610300	3990100	0.0933106
Zm00001eb192630_P001;Zm00001eb257580_P001	Zm00001eb192630_P001;Zm00001eb257580_P001;Zm00001eb153160_P001	Zm00001eb192630_P001;Zm00001eb257580_P001	16	16	35.6	0	77.76	66	0.454544	0.00799287	27.2837	27.0845	27.0691	27.1458	0.119746	3	26.6077	26.6546	26.8114	26.6912	0.106692	3	5873100	5351500	3153200	3341200	3808000	7165700	0.0402599
Zm00001eb293810_P001	Zm00001eb293810_P001	Zm00001eb293810_P001	7	2	9.7	0	13.863	28	0.451801	0.0696036	24.9796	24.8676	24.5211	24.7894	0.239043	3	24.0984	24.4248	24.4896	24.3376	0.20965	3	799730	797790	355780	550610	731700	1144900	0.141145
Zm00001eb082320_P001;Zm00001eb082320_P002;Zm00001eb082320_P003	Zm00001eb082320_P001;Zm00001eb082320_P002;Zm00001eb082320_P003	Zm00001eb082320_P001;Zm00001eb082320_P002;Zm00001eb082320_P003	2	2	16.2	0	3.3713	4	0.451511	0.108316	21.3826	21.2187	20.9376	21.1796	0.225065	3	20.8724	NaN	20.5839	20.7281	0.203985	2	430460	527320	208490	172840	0	210530	0.189785
Zm00001eb196510_P001;Zm00001eb196510_P002	Zm00001eb196510_P001;Zm00001eb196510_P002	Zm00001eb196510_P001;Zm00001eb196510_P002	11	3	25.6	0	6.6318	6	0.450863	0.242591	22.3226	22.5695	22.1502	22.3474	0.21073	3	21.5276	22.5035	21.6586	21.8966	0.529692	3	223040	185140	85930	44680	66984	154920	0.350679
Zm00001eb213610_P001	Zm00001eb213610_P001	Zm00001eb213610_P001	24	1	55.1	0	25.025	14	0.450317	0.0342651	26.419	26.3785	26.2428	26.3467	0.092296	3	26.1346	25.6775	25.8772	25.8964	0.229129	3	4308900	3919400	3326800	3387400	3172000	4738400	0.0910397
Zm00001eb358000_P001	Zm00001eb358000_P001	Zm00001eb358000_P001	3	2	17.2	0	8.97	13	0.450081	0.534746	23.6516	23.241	24.1564	23.683	0.458492	3	24.2138	22.119	23.366	23.2329	1.05372	3	1171900	773590	920620	1450900	299170	1598400	0.666337
Zm00001eb319630_P004;Zm00001eb319630_P003;Zm00001eb319630_P002;Zm00001eb319630_P001;Zm00001eb319630_P005	Zm00001eb319630_P004;Zm00001eb319630_P003;Zm00001eb319630_P002;Zm00001eb319630_P001;Zm00001eb319630_P005	Zm00001eb319630_P004;Zm00001eb319630_P003;Zm00001eb319630_P002;Zm00001eb319630_P001;Zm00001eb319630_P005	6	6	7	0	14.252	19	0.449471	0.01204	24.2343	24.2711	24.0479	24.1844	0.119637	3	23.8806	23.7024	23.6219	23.735	0.13242	3	472560	441290	204260	304730	346590	447130	0.0480578
Zm00001eb137900_P001	Zm00001eb137900_P001	Zm00001eb137900_P001	9	4	16.1	0	12.439	4	0.448538	0.282037	23.5593	22.7977	23.4563	23.2711	0.413207	3	23.2751	22.3377	22.8547	22.8225	0.469512	3	299940	271050	111590	169690	85287	350470	0.392662
Zm00001eb195860_P002;Zm00001eb195860_P006;Zm00001eb195860_P005;Zm00001eb195860_P004;Zm00001eb195860_P003;Zm00001eb195860_P001	Zm00001eb195860_P002;Zm00001eb195860_P006;Zm00001eb195860_P005;Zm00001eb195860_P004;Zm00001eb195860_P003;Zm00001eb195860_P001	Zm00001eb195860_P002;Zm00001eb195860_P006;Zm00001eb195860_P005;Zm00001eb195860_P004;Zm00001eb195860_P003;Zm00001eb195860_P001	1	1	1.8	0.0020169	1.9971	1	0.44735	0.456971	21.205	NaN	20.9779	21.0914	0.160595	2	21.1198	20.1683	NaN	20.6441	0.672859	2	73901	0	46005	89462	27432	0	0.582114
Zm00001eb238930_P001;Zm00001eb238930_P002;Zm00001eb204910_P001;Zm00001eb204910_P002	Zm00001eb238930_P001;Zm00001eb238930_P002;Zm00001eb204910_P001;Zm00001eb204910_P002	Zm00001eb238930_P001;Zm00001eb238930_P002;Zm00001eb204910_P001;Zm00001eb204910_P002	6	1	28.5	0	12.968	7	0.44693	0.0586262	25.2853	25.7426	25.6752	25.5677	0.246879	3	24.9551	25.1289	25.2783	25.1208	0.161742	3	6213600	8572600	4852800	4705900	5678400	10651000	0.125997
Zm00001eb184850_P001;Zm00001eb383100_P001	Zm00001eb184850_P001;Zm00001eb383100_P001;Zm00001eb063050_P001;Zm00001eb308230_P001;Zm00001eb154500_P001	Zm00001eb184850_P001;Zm00001eb383100_P001	5	2	13.7	0	5.3608	2	0.44689	0.0869871	21.5438	21.485	21.1095	21.3794	0.23557	3	20.6793	20.9408	21.1776	20.9325	0.24928	3	85524	100970	35606	55694	91566	143920	0.166907
Zm00001eb273040_P002;Zm00001eb273040_P001;Zm00001eb273040_P003	Zm00001eb273040_P002;Zm00001eb273040_P001;Zm00001eb273040_P003	Zm00001eb273040_P002;Zm00001eb273040_P001;Zm00001eb273040_P003	1	1	2.5	0.0034143	1.6999	1	0.446455	0.0543796	NaN	20.928	20.8365	20.8823	0.0646971	2	20.3373	NaN	20.5343	20.4358	0.139277	2	0	82829	58345	46647	0	111360	0.120379
Zm00001eb301420_P001	Zm00001eb301420_P001	Zm00001eb301420_P001	17	7	47.9	0	168.5	91	0.446238	0.11607	28.4696	29.0423	28.5263	28.6794	0.315585	3	28.2953	28.4184	27.9857	28.2331	0.222934	3	25710000	33757000	13027000	15770000	23362000	29378000	0.197828
Zm00001eb040970_P005;Zm00001eb040970_P003;Zm00001eb040970_P002;Zm00001eb040970_P007;Zm00001eb040970_P006;Zm00001eb040970_P004;Zm00001eb040970_P001	Zm00001eb040970_P005;Zm00001eb040970_P003;Zm00001eb040970_P002;Zm00001eb040970_P007;Zm00001eb040970_P006;Zm00001eb040970_P004;Zm00001eb040970_P001	Zm00001eb040970_P005;Zm00001eb040970_P003;Zm00001eb040970_P002;Zm00001eb040970_P007;Zm00001eb040970_P006;Zm00001eb040970_P004;Zm00001eb040970_P001	3	3	15	0	4.534	7	0.445997	0.258643	23.2302	22.8229	23.4054	23.1528	0.298849	3	23.288	22.3699	22.4626	22.7068	0.50543	3	564520	467600	401790	994150	753920	1028700	0.36497
Zm00001eb433350_P001;Zm00001eb344440_P015;Zm00001eb344440_P014;Zm00001eb344440_P013;Zm00001eb344440_P012;Zm00001eb344440_P011;Zm00001eb344440_P010;Zm00001eb344440_P009;Zm00001eb344440_P008;Zm00001eb344440_P007;Zm00001eb344440_P006;Zm00001eb344440_P005;Zm00	Zm00001eb433350_P001;Zm00001eb344440_P015;Zm00001eb344440_P014;Zm00001eb344440_P013;Zm00001eb344440_P012;Zm00001eb344440_P011;Zm00001eb344440_P010;Zm00001eb344440_P009;Zm00001eb344440_P008;Zm00001eb344440_P007;Zm00001eb344440_P006;Zm00001eb344440_P005;Zm00001eb344440_P004;Zm00001eb344440_P003;Zm00001eb344440_P002;Zm00001eb344440_P001;Zm00001eb066820_P001	Zm00001eb433350_P001;Zm00001eb344440_P015;Zm00001eb344440_P014;Zm00001eb344440_P013;Zm00001eb344440_P012;Zm00001eb344440_P011;Zm00001eb344440_P010;Zm00001eb344440_P009;Zm00001eb344440_P008;Zm00001eb344440_P007;Zm00001eb344440_P006;Zm00001eb344440_P005;Zm00001eb344440_P004;Zm00001eb344440_P003;Zm00001eb344440_P002;Zm00001eb344440_P001;Zm00001eb066820_P001	1	1	9	0	2.5125	3	0.445328	0.199667	23.3511	23.1738	22.6625	23.0625	0.357559	3	22.2124	22.8631	22.776	22.6171	0.353241	3	2749600	2404400	1113200	1172800	2107000	3587500	0.296372
Zm00001eb043690_P003;Zm00001eb220370_P001;Zm00001eb043690_P002;Zm00001eb043690_P001	Zm00001eb043690_P003;Zm00001eb220370_P001;Zm00001eb043690_P002;Zm00001eb043690_P001	Zm00001eb043690_P003;Zm00001eb220370_P001;Zm00001eb043690_P002;Zm00001eb043690_P001	3	2	8.6	0	5.0091	10	0.445127	0.0982441	23.1471	23.3144	23.6101	23.3572	0.234423	3	23.0174	23.1156	22.6033	22.9121	0.271889	3	639710	756450	334090	377790	398300	721730	0.179195
Zm00001eb295820_P001;Zm00001eb343670_P002	Zm00001eb295820_P001;Zm00001eb343670_P002;Zm00001eb343670_P001;Zm00001eb235320_P003	Zm00001eb295820_P001;Zm00001eb343670_P002	3	3	3.3	0	4.6295	7	0.444063	0.123056	22.3012	22.3634	21.9907	22.2185	0.199637	3	22.1322	21.7362	21.4547	21.7744	0.340342	3	125710	84662	38802	37334	88206	153680	0.209074
Zm00001eb288830_P001	Zm00001eb288830_P001	Zm00001eb288830_P001	2	2	8.6	0	4.7463	7	0.44269	0.353031	21.5167	21.7086	22.35	21.8584	0.436392	3	20.9885	21.1754	22.0833	21.4158	0.585647	3	159760	70393	152740	63106	136650	396880	0.470742
Zm00001eb169970_P003;Zm00001eb169970_P002;Zm00001eb169970_P004;Zm00001eb169970_P001	Zm00001eb169970_P003;Zm00001eb169970_P002;Zm00001eb169970_P004;Zm00001eb169970_P001	Zm00001eb169970_P003;Zm00001eb169970_P002;Zm00001eb169970_P004;Zm00001eb169970_P001	2	2	11.5	0.00085215	2.33	2	0.441305	0.0585024	23.7606	23.7595	23.5475	23.6892	0.122742	3	23.2914	22.9648	23.4875	23.2479	0.264072	3	1781500	1675800	908710	1018200	1173500	2045100	0.125749
Zm00001eb294420_P004;Zm00001eb294420_P003;Zm00001eb294420_P002;Zm00001eb294420_P001	Zm00001eb294420_P004;Zm00001eb294420_P003;Zm00001eb294420_P002;Zm00001eb294420_P001;Zm00001eb199520_P003;Zm00001eb199520_P002;Zm00001eb199520_P001	Zm00001eb294420_P004;Zm00001eb294420_P003;Zm00001eb294420_P002;Zm00001eb294420_P001	7	5	46.9	0	36.654	31	0.44043	0.092233	27.6717	27.827	27.8275	27.7754	0.089784	3	27.6301	27.4028	26.972	27.335	0.334259	3	27259000	31765000	17037000	26861000	25533000	34298000	0.173582
Zm00001eb063980_P001	Zm00001eb063980_P001;Zm00001eb206190_P001;Zm00001eb281330_P001;Zm00001eb096760_P001;Zm00001eb239190_P001;Zm00001eb203250_P006;Zm00001eb203250_P003;Zm00001eb203250_P001;Zm00001eb203250_P005;Zm00001eb203250_P004;Zm00001eb203250_P002;Zm00001eb305900_P001;Zm00001eb179240_P004;Zm00001eb179240_P002;Zm00001eb239940_P001;Zm00001eb179240_P003;Zm00001eb179240_P001;Zm00001eb169000_P001;Zm00001eb093680_P001;…	Zm00001eb063980_P001	15	3	53.6	0	51.128	87	0.440376	0.137923	27.6347	28.1818	27.9809	27.9325	0.276753	3	27.2792	27.8421	27.3551	27.4921	0.305486	3	15734000	18698000	10123000	15009000	22198000	18076000	0.225266
Zm00001eb084770_P001	Zm00001eb084770_P001	Zm00001eb084770_P001	2	2	4.4	0	7.9393	5	0.439028	0.278984	23.0974	23.4581	22.8101	23.1219	0.324733	3	22.2447	22.5558	23.248	22.6828	0.513615	3	274800	346120	130260	108470	229510	467830	0.38948
Zm00001eb113240_P001	Zm00001eb113240_P001	Zm00001eb113240_P001	2	2	2.6	0.0062225	1.5123	2	0.438595	0.263669	22.7825	22.7367	22.6426	22.7206	0.0713222	3	21.8832	22.9477	22.0151	22.282	0.580309	3	174440	161890	84316	46991	148210	102520	0.369592
Zm00001eb249250_P002;Zm00001eb249250_P001;Zm00001eb249250_P005;Zm00001eb249250_P003;Zm00001eb249250_P004	Zm00001eb249250_P002;Zm00001eb249250_P001;Zm00001eb249250_P005;Zm00001eb249250_P003;Zm00001eb249250_P004	Zm00001eb249250_P002;Zm00001eb249250_P001;Zm00001eb249250_P005;Zm00001eb249250_P003;Zm00001eb249250_P004	2	2	10.3	0	2.508	4	0.438381	0.218266	21.5173	21.9914	NaN	21.7543	0.335221	2	21.5196	21.4512	20.9772	21.316	0.2954	3	80228	153060	0	322970	349940	419370	0.320175
Zm00001eb012580_P002;Zm00001eb012580_P001	Zm00001eb012580_P002;Zm00001eb012580_P001;Zm00001eb289340_P001;Zm00001eb431770_P001;Zm00001eb056090_P001;Zm00001eb271670_P001	Zm00001eb012580_P002;Zm00001eb012580_P001	22	9	60.9	0	203.19	144	0.437231	0.0171915	29.3828	29.3248	29.203	29.3035	0.0917449	3	28.7133	28.8366	29.049	28.8663	0.169799	3	40914000	40502000	22577000	27464000	33936000	64639000	0.05906
Zm00001eb044380_P001	Zm00001eb044380_P001;Zm00001eb360150_P003;Zm00001eb105530_P001;Zm00001eb220880_P001;Zm00001eb091690_P001;Zm00001eb091680_P001	Zm00001eb044380_P001	3	3	9.8	0	17.824	12	0.436176	0.0142203	22.9081	22.6408	22.8241	22.791	0.136676	3	22.4896	22.2594	22.3156	22.3548	0.120017	3	294660	273930	160640	247450	239100	385100	0.0530504
Zm00001eb134330_P003;Zm00001eb134330_P001;Zm00001eb134330_P002	Zm00001eb134330_P003;Zm00001eb134330_P001;Zm00001eb134330_P002	Zm00001eb134330_P003;Zm00001eb134330_P001;Zm00001eb134330_P002	6	4	28.2	0	29.815	6	0.435265	0.161896	24.4448	24.3699	23.6497	24.1548	0.439048	3	23.742	23.6842	23.7323	23.7195	0.0309545	3	1524300	1703000	557200	830860	854810	1247200	0.253144
Zm00001eb302980_P001;Zm00001eb302980_P004;Zm00001eb302980_P002;Zm00001eb302980_P005;Zm00001eb302980_P003	Zm00001eb302980_P001;Zm00001eb302980_P004;Zm00001eb302980_P002;Zm00001eb302980_P005;Zm00001eb302980_P003	Zm00001eb302980_P001;Zm00001eb302980_P004;Zm00001eb302980_P002;Zm00001eb302980_P005;Zm00001eb302980_P003	4	4	5.5	0	4.5539	10	0.435234	0.306855	22.4994	22.0263	21.7019	22.0759	0.401096	3	22.0665	21.7712	21.0841	21.6406	0.504046	3	140990	183000	42669	101330	95009	155370	0.423547
Zm00001eb140430_P001	Zm00001eb140430_P001	Zm00001eb140430_P001	1	1	5.3	0	29.606	7	0.43508	0.0329045	23.753	23.6976	24.0306	23.8271	0.178428	3	23.3957	23.5438	23.2365	23.392	0.153705	3	685700	652470	487710	501650	637490	816180	0.0867276
Zm00001eb046430_P002;Zm00001eb046430_P001;Zm00001eb222060_P002;Zm00001eb222060_P001	Zm00001eb046430_P002;Zm00001eb046430_P001;Zm00001eb222060_P002;Zm00001eb222060_P001	Zm00001eb046430_P002;Zm00001eb046430_P001;Zm00001eb222060_P002;Zm00001eb222060_P001	2	2	7.8	0	5.754	6	0.434601	0.414388	23.5287	22.9203	23.1044	23.1845	0.31201	3	23.4542	22.8615	21.9339	22.7499	0.766291	3	1973100	1293400	749010	1505800	1321100	953820	0.537303
Zm00001eb160260_P007;Zm00001eb160260_P006;Zm00001eb160260_P004;Zm00001eb160260_P003;Zm00001eb160260_P008;Zm00001eb160260_P005;Zm00001eb160260_P002;Zm00001eb160260_P001	Zm00001eb160260_P007;Zm00001eb160260_P006;Zm00001eb160260_P004;Zm00001eb160260_P003;Zm00001eb160260_P008;Zm00001eb160260_P005;Zm00001eb160260_P002;Zm00001eb160260_P001	Zm00001eb160260_P007;Zm00001eb160260_P006;Zm00001eb160260_P004;Zm00001eb160260_P003;Zm00001eb160260_P008;Zm00001eb160260_P005;Zm00001eb160260_P002;Zm00001eb160260_P001	2	2	8.2	0	3.362	4	0.434166	0.106736	22.2882	22.6387	22.4412	22.4561	0.175731	3	22.207	NaN	21.8368	22.0219	0.261811	2	295520	337140	171710	144810	0	203550	0.188636
Zm00001eb213760_P005;Zm00001eb213760_P001;Zm00001eb213760_P002;Zm00001eb213760_P003;Zm00001eb213760_P004	Zm00001eb213760_P005;Zm00001eb213760_P001;Zm00001eb213760_P002;Zm00001eb213760_P003;Zm00001eb213760_P004	Zm00001eb213760_P005;Zm00001eb213760_P001;Zm00001eb213760_P002;Zm00001eb213760_P003;Zm00001eb213760_P004	12	1	36.9	0.00083752	2.2189	4	0.433228	0.100406	23.5777	23.1168	23.238	23.3109	0.238934	3	22.5831	22.9784	23.0714	22.8776	0.259274	3	671320	486600	293480	318580	480540	811960	0.181392
Zm00001eb227430_P001	Zm00001eb227430_P001	Zm00001eb227430_P001	1	1	7.4	0.0026851	1.7482	1	0.43273	1	NaN	NaN	19.8547	19.8547	NaN	1	NaN	19.3891	19.4548	19.4219	0.0464708	2	0	0	84478	0	81148	160760	0.959661
Zm00001eb329960_P001	Zm00001eb329960_P001	Zm00001eb329960_P001	13	11	70.3	0	165.06	66	0.431709	0.0548452	29.4328	29.4651	28.9753	29.2911	0.273941	3	28.8886	28.8869	28.8027	28.8594	0.0491297	3	81880000	79724000	33573000	50694000	61996000	95019000	0.120859
Zm00001eb054050_P001;Zm00001eb054050_P002	Zm00001eb054050_P001;Zm00001eb054050_P002	Zm00001eb054050_P001;Zm00001eb054050_P002	15	7	17.7	0	29.624	46	0.431522	0.604174	25.6716	25.0149	25.9578	25.5481	0.483432	3	25.6075	23.7071	26.0351	25.1166	1.23919	3	1238700	682280	886630	1142000	316310	2632700	0.735578
Zm00001eb351120_P002;Zm00001eb351120_P001	Zm00001eb351120_P002;Zm00001eb351120_P001	Zm00001eb351120_P002;Zm00001eb351120_P001	2	2	24.4	0	17.209	4	0.428745	0.128641	23.8202	23.1392	23.2895	23.4163	0.357756	3	23.1242	23.0144	22.824	22.9875	0.151874	3	1193900	1689600	514360	57162	537370	2411700	0.214363
Zm00001eb212960_P001	Zm00001eb212960_P001	Zm00001eb212960_P001	11	2	30	0	22.409	25	0.428385	0.155248	27.0778	27.5252	27.4748	27.3593	0.245097	3	26.8037	27.3228	26.6661	26.9309	0.346349	3	6792900	9759600	5948300	6049400	9500900	8289600	0.244156
Zm00001eb195060_P001	Zm00001eb195060_P001	Zm00001eb195060_P001	2	2	36.4	0	11.309	5	0.427485	0.119914	24.5404	24.4768	25.1349	24.7174	0.362975	3	24.3675	24.3199	24.1823	24.2899	0.0961593	3	7389100	6386700	4585500	4533000	5913100	8824400	0.203636
Zm00001eb401400_P001;Zm00001eb006850_P001;Zm00001eb401400_P002;Zm00001eb223850_P001;Zm00001eb223850_P002;Zm00001eb097330_P001	Zm00001eb401400_P001;Zm00001eb006850_P001;Zm00001eb401400_P002;Zm00001eb223850_P001;Zm00001eb223850_P002;Zm00001eb097330_P001	Zm00001eb401400_P001;Zm00001eb006850_P001;Zm00001eb401400_P002;Zm00001eb223850_P001;Zm00001eb223850_P002;Zm00001eb097330_P001	4	3	19.4	0	4.3529	12	0.426641	0.391355	23.8267	23.9121	24.6726	24.1371	0.465658	3	24.3001	23.0769	23.7544	23.7105	0.612785	3	873010	1078300	1041700	1345500	681530	1585700	0.513903
Zm00001eb068760_P002;Zm00001eb068760_P001;Zm00001eb431950_P002	Zm00001eb068760_P002;Zm00001eb068760_P001;Zm00001eb431950_P002;Zm00001eb431950_P001	Zm00001eb068760_P002;Zm00001eb068760_P001;Zm00001eb431950_P002	3	3	11	0	7.5736	7	0.42627	0.137152	22.3505	22.1438	21.8226	22.1056	0.266012	3	21.42	22.0018	21.6162	21.6793	0.295993	3	283660	240110	102080	139810	285930	168990	0.224956
Zm00001eb280930_P001	Zm00001eb280930_P001	Zm00001eb280930_P001	3	2	10.8	0	3.859	4	0.423882	0.162322	21.5049	22.2051	21.6551	21.7884	0.368586	3	21.1236	21.4155	21.5544	21.3645	0.219884	3	157390	182630	155120	99776	73995	260710	0.253108
Zm00001eb354320_P001;Zm00001eb354320_P002	Zm00001eb354320_P001;Zm00001eb354320_P002	Zm00001eb354320_P001;Zm00001eb354320_P002	5	5	12.4	0	6.0428	10	0.423676	0.177058	24.0929	23.7167	24.2044	24.0047	0.255544	3	23.2628	23.9847	23.4955	23.581	0.368441	3	838250	620580	423250	448440	625100	1071200	0.271517
Zm00001eb230540_P002;Zm00001eb230540_P001;Zm00001eb208490_P002;Zm00001eb208490_P005;Zm00001eb208490_P001;Zm00001eb208490_P003;Zm00001eb208490_P004	Zm00001eb230540_P002;Zm00001eb230540_P001;Zm00001eb208490_P002;Zm00001eb208490_P005;Zm00001eb208490_P001;Zm00001eb208490_P003;Zm00001eb208490_P004	Zm00001eb230540_P002;Zm00001eb230540_P001;Zm00001eb208490_P002;Zm00001eb208490_P005;Zm00001eb208490_P001;Zm00001eb208490_P003;Zm00001eb208490_P004	4	4	22.3	0	5.6528	8	0.423204	0.118984	23.0157	23.5177	23.4074	23.3136	0.263845	3	22.6338	23.1538	22.8837	22.8904	0.260049	3	939670	1113100	564500	800040	706940	628510	0.202515
Zm00001eb115000_P001	Zm00001eb115000_P001	Zm00001eb115000_P001	3	3	4.3	0	4.7487	3	0.422081	0.114877	23.2332	23.0068	23.2571	23.1657	0.138136	3	23.1138	22.6611	22.456	22.7436	0.336578	3	315200	227700	191170	237420	202080	348890	0.196429
Zm00001eb082230_P001	Zm00001eb082230_P001	Zm00001eb082230_P001	6	2	20.8	0	32.159	38	0.421988	0.269129	24.9263	25.4007	25.7364	25.3545	0.406993	3	25.3604	24.8672	24.5698	24.9325	0.399301	3	1615400	2061500	1560300	2131600	1771500	1868000	0.376591
Zm00001eb161290_P001	Zm00001eb161290_P001	Zm00001eb161290_P001	3	3	10.1	0	4.9604	5	0.420494	0.356667	22.3908	22.6306	23.5005	22.8406	0.583883	3	22.2056	22.8651	22.1896	22.4201	0.38547	3	119030	346840	355140	286770	469250	153350	0.474463
Zm00001eb212700_P001	Zm00001eb212700_P001	Zm00001eb212700_P001	2	2	4.3	0	3.1889	5	0.420002	0.459862	21.5079	22.0066	22.5204	22.0116	0.506245	3	21.4555	22.3828	20.9365	21.5916	0.73267	3	127510	163210	184580	54377	118220	61159	0.585167
Zm00001eb210740_P001	Zm00001eb210740_P001	Zm00001eb210740_P001	11	2	33.6	0	12.129	6	0.418823	0.0525697	22.5307	22.5721	22.944	22.6823	0.227612	3	22.1318	22.4063	22.2523	22.2635	0.137559	3	225490	241100	184310	179480	157980	314730	0.117149
Zm00001eb012300_P001	Zm00001eb012300_P001;Zm00001eb397710_P001;Zm00001eb073970_P001;Zm00001eb068360_P001	Zm00001eb012300_P001	5	5	14.8	0	12.019	18	0.418728	0.104726	24.0182	24.2448	24.6563	24.3064	0.323476	3	24.0304	23.7964	23.8362	23.8877	0.125218	3	1046500	891210	702260	854360	699620	1501400	0.18573
Zm00001eb392420_P001	Zm00001eb392420_P001	Zm00001eb392420_P001	2	2	16.1	0	2.8671	3	0.417088	0.328538	22.3946	21.5619	21.5591	21.8386	0.481578	3	21.1046	21.2408	21.919	21.4215	0.436212	3	820180	387420	264820	263680	428990	1303600	0.44642
Zm00001eb167750_P002;Zm00001eb167750_P001	Zm00001eb167750_P002;Zm00001eb167750_P001	Zm00001eb167750_P002;Zm00001eb167750_P001	5	2	16.7	0.0027006	1.7784	5	0.416866	0.0199972	21.8868	22.1534	21.8346	21.9582	0.171002	3	21.5396	21.6311	21.4535	21.5414	0.0888141	3	89060	260600	147560	170310	84737	222190	0.0650423
Zm00001eb346940_P003;Zm00001eb346940_P001;Zm00001eb346940_P002	Zm00001eb346940_P003;Zm00001eb346940_P001;Zm00001eb346940_P002;Zm00001eb419860_P001;Zm00001eb403610_P001	Zm00001eb346940_P003;Zm00001eb346940_P001;Zm00001eb346940_P002	24	6	28.4	0	61.856	79	0.416424	0.0192564	27.1238	27.2206	26.9184	27.0876	0.154283	3	26.5515	26.6902	26.7718	26.6712	0.111353	3	3964100	4581900	2055200	2678900	4008600	5919400	0.0631041
Zm00001eb165590_P001	Zm00001eb165590_P001	Zm00001eb165590_P001	9	8	23.4	0	36.297	33	0.416052	0.115143	26.2901	25.8518	25.9397	26.0272	0.231867	3	25.2949	25.7791	25.7595	25.6111	0.274061	3	4131100	3176900	2021400	1822900	3661200	3882300	0.196376
Zm00001eb063680_P001;Zm00001eb063680_P002;Zm00001eb063680_P003	Zm00001eb063680_P001;Zm00001eb063680_P002;Zm00001eb063680_P003	Zm00001eb063680_P001;Zm00001eb063680_P002;Zm00001eb063680_P003	2	2	9.9	0	5.308	4	0.415657	0.0462466	22.2077	21.8915	21.7588	21.9527	0.230593	3	21.439	21.6434	21.5286	21.537	0.102451	3	176310	272930	90702	185800	147350	342100	0.107871
Zm00001eb164790_P001	Zm00001eb164790_P001	Zm00001eb164790_P001	1	1	1.6	0.0020619	2.1004	1	0.415472	1	20.32	NaN	NaN	20.32	NaN	1	19.9825	19.589	20.1422	19.9046	0.284697	3	35818	0	0	21021	13974	41092	0.971569
Zm00001eb416050_P001	Zm00001eb416050_P001	Zm00001eb416050_P001	3	3	1.7	0	5.2799	7	0.414911	0.138378	22.4558	21.9775	22.0331	22.1554	0.26156	3	22.0659	21.5187	21.6371	21.7405	0.287894	3	86262	46998	46902	58942	16076	67442	0.225155
Zm00001eb208030_P003;Zm00001eb208030_P001;Zm00001eb221690_P001;Zm00001eb221690_P003;Zm00001eb208030_P002;Zm00001eb221690_P002;Zm00001eb221690_P004	Zm00001eb208030_P003;Zm00001eb208030_P001;Zm00001eb221690_P001;Zm00001eb221690_P003;Zm00001eb208030_P002;Zm00001eb221690_P002;Zm00001eb221690_P004	Zm00001eb208030_P003;Zm00001eb208030_P001;Zm00001eb221690_P001;Zm00001eb221690_P003;Zm00001eb208030_P002;Zm00001eb221690_P002;Zm00001eb221690_P004	2	2	6	0	5.1233	13	0.414591	0.0254111	24.576	24.549	24.9163	24.6804	0.204687	3	24.2803	24.2343	24.2828	24.2658	0.0273061	3	1123600	1060600	1047500	810620	904390	1512300	0.0773175
Zm00001eb369320_P001;Zm00001eb079110_P001;Zm00001eb079110_P002;Zm00001eb369320_P002	Zm00001eb369320_P001;Zm00001eb079110_P001;Zm00001eb079110_P002;Zm00001eb369320_P002	Zm00001eb369320_P001;Zm00001eb079110_P001;Zm00001eb079110_P002;Zm00001eb369320_P002	2	2	10.5	0	4.0212	8	0.41226	0.00881821	22.2734	22.1026	22.1899	22.1886	0.0854196	3	21.7463	NaN	21.8064	21.7764	0.042511	2	463260	389730	250880	140710	0	567290	0.0427075
Zm00001eb330480_P001	Zm00001eb330480_P001	Zm00001eb330480_P001	7	4	36.4	0	25.419	12	0.411732	0.172856	24.0145	24.6924	24.4213	24.3761	0.341206	3	23.9254	24.2439	23.7237	23.9644	0.2623	3	3418500	3256100	2322100	1078500	3902000	3389800	0.265124
Zm00001eb327330_P001	Zm00001eb327330_P001	Zm00001eb327330_P001	7	1	46.2	0	10.602	4	0.410833	0.602987	23.6362	NaN	25.2226	24.4294	1.12173	2	24.2438	24.3938	23.4182	24.0186	0.525351	3	1739000	0	3064200	2483200	3159900	2545700	0.73452
Zm00001eb327800_P002;Zm00001eb327800_P001	Zm00001eb327800_P002;Zm00001eb327800_P001;Zm00001eb367090_P001;Zm00001eb218070_P001;Zm00001eb164190_P001;Zm00001eb040990_P002;Zm00001eb157510_P001	Zm00001eb327800_P002;Zm00001eb327800_P001	17	6	33.7	0	43.665	23	0.41036	0.0250265	26.3943	26.1193	26.4485	26.3207	0.176492	3	25.8256	26.0223	25.8831	25.9103	0.101126	3	3017900	2703600	1916700	1925300	2360900	3321400	0.075928
Zm00001eb168810_P001	Zm00001eb168810_P001	Zm00001eb168810_P001	1	1	3.3	0.0037636	1.6808	1	0.410313	0.144483	21.125	21.1209	20.555	20.9336	0.327907	3	20.5058	20.3167	20.7473	20.5233	0.215824	3	130900	128710	34855	52000	45885	129490	0.233271
Zm00001eb284640_P003;Zm00001eb284640_P004;Zm00001eb284640_P001;Zm00001eb284640_P002;Zm00001eb284640_P005	Zm00001eb284640_P003;Zm00001eb284640_P004;Zm00001eb284640_P001;Zm00001eb284640_P002;Zm00001eb284640_P005	Zm00001eb284640_P003;Zm00001eb284640_P004;Zm00001eb284640_P001;Zm00001eb284640_P002;Zm00001eb284640_P005	3	3	11.3	0	8.65	6	0.410261	0.301991	NaN	22.4512	23.0066	22.7289	0.392734	2	NaN	22.4257	22.2116	22.3187	0.151351	2	0	223800	195170	0	406110	537780	0.420838
Zm00001eb031400_P002;Zm00001eb031400_P003;Zm00001eb031400_P001	Zm00001eb031400_P002;Zm00001eb031400_P003;Zm00001eb031400_P001	Zm00001eb031400_P002;Zm00001eb031400_P003;Zm00001eb031400_P001	3	3	9.7	0	4.459	9	0.409109	0.121683	23.143	23.6119	23.6341	23.463	0.277361	3	23.322	22.9204	22.9193	23.0539	0.232157	3	550270	719700	331010	495610	369720	231820	0.207012
Zm00001eb363240_P002;Zm00001eb363240_P001;Zm00001eb363240_P003;Zm00001eb141600_P001	Zm00001eb363240_P002;Zm00001eb363240_P001;Zm00001eb363240_P003;Zm00001eb141600_P001	Zm00001eb363240_P002;Zm00001eb363240_P001;Zm00001eb363240_P003;Zm00001eb141600_P001	2	2	11.8	0	2.6075	4	0.407736	0.263953	21.8132	22.3396	22.5548	22.2359	0.381524	3	NaN	21.945	21.7113	21.8282	0.165279	2	718430	886240	219680	0	519760	928100	0.36911
Zm00001eb149860_P001	Zm00001eb149860_P001	Zm00001eb149860_P001	1	1	6.5	0	3.437	6	0.407566	0.0803352	21.9978	22.1302	21.7368	21.9549	0.200189	3	21.7235	21.6281	21.2904	21.5474	0.227576	3	297910	322900	145870	230860	247810	310670	0.155818
Zm00001eb185400_P001	Zm00001eb185400_P001	Zm00001eb185400_P001	2	2	3.8	0	3.6482	10	0.407516	0.399568	22.7222	22.6483	22.58	22.6502	0.0711201	3	22.5417	22.7928	21.3936	22.2427	0.745986	3	216290	198890	108880	177070	235910	140900	0.521267
Zm00001eb061570_P001	Zm00001eb061570_P001	Zm00001eb061570_P001	4	4	8.9	0	4.111	13	0.406685	0.353007	23.4772	23.3564	23.2396	23.3577	0.118793	3	23.416	23.2419	22.1952	22.951	0.660318	3	499570	235570	260170	420110	436200	182890	0.471029
Zm00001eb107710_P001;Zm00001eb325580_P002	Zm00001eb107710_P001;Zm00001eb325580_P002;Zm00001eb325580_P001	Zm00001eb107710_P001;Zm00001eb325580_P002	6	6	15.3	0	7.0653	8	0.406685	0.0722438	23.9891	23.925	23.5724	23.8288	0.224363	3	23.6339	23.2991	23.3335	23.4221	0.184182	3	529200	575230	341900	479220	441350	1017200	0.143759
Zm00001eb178370_P001	Zm00001eb178370_P001	Zm00001eb178370_P001	2	2	10.4	0	2.4831	4	0.405664	0.335848	22.0191	22.4442	21.629	22.0308	0.407718	3	21.2685	22.1929	21.4139	21.6251	0.497092	3	275310	397210	148130	173820	383730	317630	0.453425
Zm00001eb148920_P001	Zm00001eb148920_P001	Zm00001eb148920_P001	1	1	14.8	0.0085868	1.374	1	0.405399	1	20.8745	NaN	NaN	20.8745	NaN	1	NaN	20.9059	20.0323	20.4691	0.617728	2	180970	0	0	0	203150	189170	0.975351
Zm00001eb331340_P001	Zm00001eb331340_P001	Zm00001eb331340_P001	2	2	4.1	0.0075648	1.4125	2	0.404644	0.249812	20.8132	19.9422	20.0431	20.2662	0.476432	3	19.8517	20.0773	19.6556	19.8615	0.211023	3	58648	79164	28962	35476	120740	111310	0.355321
Zm00001eb186100_P001;Zm00001eb186100_P002	Zm00001eb186100_P001;Zm00001eb186100_P002	Zm00001eb186100_P001;Zm00001eb186100_P002	12	6	28.1	0	27.774	24	0.404617	0.0190694	25.0263	24.9285	24.9204	24.9584	0.058953	3	24.6907	24.6136	24.3571	24.5538	0.174643	3	1070200	1018300	549410	694770	1070500	1155400	0.0633135
Zm00001eb385150_P001;Zm00001eb385150_P003;Zm00001eb385150_P002;Zm00001eb385150_P004	Zm00001eb385150_P001;Zm00001eb385150_P003;Zm00001eb385150_P002;Zm00001eb385150_P004	Zm00001eb385150_P001;Zm00001eb385150_P003;Zm00001eb385150_P002;Zm00001eb385150_P004	15	5	44.8	0	158.68	114	0.403402	0.110673	28.7636	29.0941	28.5646	28.8074	0.267482	3	28.2453	28.6465	28.3202	28.404	0.21335	3	28157000	30697000	13063000	18127000	23370000	28319000	0.192857
Zm00001eb305760_P001;Zm00001eb136620_P001;Zm00001eb028980_P001	Zm00001eb305760_P001;Zm00001eb136620_P001;Zm00001eb028980_P001	Zm00001eb305760_P001;Zm00001eb136620_P001;Zm00001eb028980_P001	10	10	38.5	0	67.452	73	0.402916	0.30435	28.4804	28.8736	28.8154	28.7231	0.21224	3	28.0821	28.9529	27.9256	28.3202	0.553483	3	29874000	40569000	22166000	21473000	39113000	28337000	0.421497
Zm00001eb416900_P002;Zm00001eb416900_P001	Zm00001eb416900_P002;Zm00001eb416900_P001	Zm00001eb416900_P002;Zm00001eb416900_P001	1	1	9.2	0.0030523	1.7276	1	0.402311	0.175622	22.0143	21.3056	21.7075	21.6758	0.355381	3	21.4867	21.0277	21.3061	21.2735	0.231231	3	575390	373330	386720	454800	276040	643270	0.269257
Zm00001eb222000_P005;Zm00001eb222000_P004;Zm00001eb222000_P003;Zm00001eb222000_P002;Zm00001eb222000_P001	Zm00001eb222000_P005;Zm00001eb222000_P004;Zm00001eb222000_P003;Zm00001eb222000_P002;Zm00001eb222000_P001	Zm00001eb222000_P005;Zm00001eb222000_P004;Zm00001eb222000_P003;Zm00001eb222000_P002;Zm00001eb222000_P001	2	1	5.7	0	2.6761	2	0.40214	0.0645767	21.5368	21.1867	21.5975	21.4403	0.221744	3	21.0822	21.1746	20.8578	21.0382	0.162933	3	264210	181530	136860	154340	186990	222070	0.134176
Zm00001eb109830_P001;Zm00001eb392290_P001;Zm00001eb392290_P002;Zm00001eb438420_P001;Zm00001eb438380_P001;Zm00001eb328170_P001;Zm00001eb109830_P002	Zm00001eb109830_P001;Zm00001eb392290_P001;Zm00001eb392290_P002;Zm00001eb438420_P001;Zm00001eb438380_P001;Zm00001eb328170_P001;Zm00001eb109830_P002;Zm00001eb018470_P001;Zm00001eb328230_P001	Zm00001eb109830_P001;Zm00001eb392290_P001;Zm00001eb392290_P002;Zm00001eb438420_P001;Zm00001eb438380_P001;Zm00001eb328170_P001;Zm00001eb109830_P002	10	3	37.3	0	7.6129	4	0.401297	0.104531	24.1805	24.4068	23.9213	24.1695	0.242983	3	23.6161	24.0285	23.6601	23.7682	0.226478	3	1261900	3262700	724710	1151900	2464900	2927600	0.186114
Zm00001eb355350_P002;Zm00001eb265810_P001;Zm00001eb355350_P001;Zm00001eb355350_P003;Zm00001eb355350_P005;Zm00001eb355350_P004	Zm00001eb355350_P002;Zm00001eb265810_P001;Zm00001eb355350_P001;Zm00001eb355350_P003;Zm00001eb355350_P005;Zm00001eb355350_P004;Zm00001eb265820_P002;Zm00001eb265820_P003;Zm00001eb265820_P001;Zm00001eb355360_P005;Zm00001eb355360_P004;Zm00001eb355360_P006;Zm00001eb355360_P003	Zm00001eb355350_P002;Zm00001eb265810_P001;Zm00001eb355350_P001;Zm00001eb355350_P003;Zm00001eb355350_P005;Zm00001eb355350_P004	7	7	15.7	0	9.1353	18	0.401213	0.0170044	24.1143	24.282	24.4099	24.2687	0.148262	3	23.78	23.9698	23.8527	23.8675	0.0957914	3	1405200	1746700	927900	951970	1130600	2250700	0.058747
Zm00001eb060760_P001;Zm00001eb060760_P002	Zm00001eb060760_P001;Zm00001eb060760_P002	Zm00001eb060760_P001;Zm00001eb060760_P002	5	2	10.6	0	6.7871	4	0.400774	1	21.9749	22.4253	NaN	22.2001	0.318441	2	NaN	NaN	21.7994	21.7993	NaN	1	159400	134980	0	0	0	281760	1
Zm00001eb321720_P004	Zm00001eb321720_P004	Zm00001eb321720_P004	1	1	3.7	0.0020585	2.0946	2	0.400562	0.503385	19.8745	19.2355	19.192	19.434	0.382116	3	19.9917	18.794	18.3146	19.0334	0.863858	3	91414	78636	44599	92921	54008	51976	0.63298
Zm00001eb057290_P001	Zm00001eb057290_P001	Zm00001eb057290_P001	23	1	51.2	0	3.3411	5	0.400024	0.072297	21.8834	NaN	21.9098	21.8966	0.0186296	2	21.2896	21.6807	21.5194	21.4966	0.196571	3	330970	0	228480	204630	187930	474560	0.143779
Zm00001eb103070_P002;Zm00001eb103070_P001;Zm00001eb103070_P003;Zm00001eb001340_P005;Zm00001eb001340_P006;Zm00001eb001340_P004;Zm00001eb001340_P001;Zm00001eb001340_P003;Zm00001eb001340_P002;Zm00001eb318820_P001	Zm00001eb103070_P002;Zm00001eb103070_P001;Zm00001eb103070_P003;Zm00001eb001340_P005;Zm00001eb001340_P006;Zm00001eb001340_P004;Zm00001eb001340_P001;Zm00001eb001340_P003;Zm00001eb001340_P002;Zm00001eb318820_P001	Zm00001eb103070_P002;Zm00001eb103070_P001;Zm00001eb103070_P003;Zm00001eb001340_P005;Zm00001eb001340_P006;Zm00001eb001340_P004;Zm00001eb001340_P001;Zm00001eb001340_P003;Zm00001eb001340_P002;Zm00001eb318820_P001	3	1	9.9	0	5.5325	8	0.399696	0.366708	23.6195	23.209	22.9953	23.2746	0.317241	3	22.4036	22.6676	23.5536	22.8749	0.602358	3	899580	693690	238600	590080	494580	1444400	0.485185
Zm00001eb088050_P001	Zm00001eb088050_P001	Zm00001eb088050_P001	3	3	12.3	0	48.622	14	0.397293	0.382287	22.9502	23.2603	22.8858	23.0321	0.200209	3	21.8805	22.8518	23.172	22.6348	0.672539	3	938870	1038900	225990	278440	641160	1032900	0.503271
Zm00001eb310480_P002;Zm00001eb310480_P001	Zm00001eb310480_P002;Zm00001eb310480_P001	Zm00001eb310480_P002;Zm00001eb310480_P001	7	5	15.8	0	8.7974	12	0.395454	0.584555	23.0724	24.8578	23.3853	23.7719	0.953381	3	24.0166	22.7188	23.3939	23.3764	0.649076	3	297610	1554900	247080	593480	270050	317800	0.713293
Zm00001eb373110_P003;Zm00001eb373110_P002;Zm00001eb373110_P001;Zm00001eb373110_P005	Zm00001eb373110_P003;Zm00001eb373110_P002;Zm00001eb373110_P001;Zm00001eb373110_P005;Zm00001eb373110_P004	Zm00001eb373110_P003;Zm00001eb373110_P002;Zm00001eb373110_P001;Zm00001eb373110_P005	12	5	20.3	0	55.266	43	0.393024	0.0449824	26.9951	26.7538	26.6373	26.7954	0.18249	3	26.4514	26.5219	26.2338	26.4024	0.150136	3	4597200	3509600	1919600	2588000	3021700	4176500	0.105662
Zm00001eb205070_P001;Zm00001eb205070_P003;Zm00001eb205070_P002	Zm00001eb205070_P001;Zm00001eb205070_P003;Zm00001eb205070_P002	Zm00001eb205070_P001;Zm00001eb205070_P003;Zm00001eb205070_P002	3	2	7.4	0	5.7444	7	0.391413	0.211832	23.7738	23.2469	23.4008	23.4738	0.270977	3	22.8131	23.5012	22.933	23.0824	0.367583	3	845610	651380	360630	459930	719930	736800	0.311856
Zm00001eb309660_P001	Zm00001eb309660_P001	Zm00001eb309660_P001	8	2	8.4	0	3.1106	3	0.391376	0.15784	21.4834	21.3272	21.2597	21.3568	0.114707	3	21.0254	21.3054	20.5654	20.9654	0.3736	3	69239	52703	19836	43640	41085	38973	0.24748
Zm00001eb321600_P001;Zm00001eb321580_P001;Zm00001eb301010_P001;Zm00001eb105120_P001;Zm00001eb223610_P001;Zm00001eb321600_P002	Zm00001eb321600_P001;Zm00001eb321580_P001;Zm00001eb301010_P001;Zm00001eb105120_P001;Zm00001eb223610_P001;Zm00001eb321600_P002	Zm00001eb321600_P001;Zm00001eb321580_P001;Zm00001eb301010_P001;Zm00001eb105120_P001;Zm00001eb223610_P001;Zm00001eb321600_P002	2	2	10.3	0	2.7209	4	0.391197	0.232858	22.5885	23.3831	22.6897	22.8871	0.432523	3	22.2493	22.6271	22.6114	22.4959	0.213686	3	829760	1296100	539750	386300	576190	1629400	0.337522
Zm00001eb373290_P002;Zm00001eb373290_P003	Zm00001eb373290_P002;Zm00001eb373290_P003	Zm00001eb373290_P002;Zm00001eb373290_P003	6	6	57.4	0	13.857	22	0.390774	0.146449	25.2219	25.4536	25.2629	25.3128	0.123658	3	25.2677	24.9407	24.5577	24.922	0.35538	3	5865200	6256000	3066100	3850300	3971800	5253800	0.234657
Zm00001eb403110_P001;Zm00001eb403110_P002	Zm00001eb403110_P001;Zm00001eb403110_P002	Zm00001eb403110_P001;Zm00001eb403110_P002	31	1	44.1	0.0044659	1.633	2	0.390741	0.222028	21.2518	20.4968	21.1869	20.9785	0.418439	3	20.5492	20.3992	20.8149	20.5878	0.210568	3	65554	34502	35957	29590	29035	74072	0.324981
Zm00001eb398410_P002;Zm00001eb398410_P001	Zm00001eb398410_P002;Zm00001eb398410_P001	Zm00001eb398410_P002;Zm00001eb398410_P001	3	3	11.4	0	20.722	8	0.390162	0.344846	24.7975	25.2222	24.4759	24.8319	0.374309	3	23.8865	24.5534	24.8852	24.4417	0.508616	3	1952800	2288700	937880	1311100	1914500	3078500	0.462264
Zm00001eb062180_P003;Zm00001eb062180_P002;Zm00001eb062180_P001;Zm00001eb440710_P001	Zm00001eb062180_P003;Zm00001eb062180_P002;Zm00001eb062180_P001;Zm00001eb440710_P001;Zm00001eb440700_P001;Zm00001eb212100_P001	Zm00001eb062180_P003;Zm00001eb062180_P002;Zm00001eb062180_P001;Zm00001eb440710_P001	16	16	33.2	0	53.134	61	0.388594	0.0660573	27.8657	27.9785	27.6912	27.8451	0.144766	3	27.1959	27.5895	27.5842	27.4565	0.225719	3	8515900	7602000	3555200	3718400	5602800	11196000	0.135289
Zm00001eb166440_P009;Zm00001eb166440_P008;Zm00001eb166440_P007;Zm00001eb166440_P004;Zm00001eb166440_P003;Zm00001eb166440_P002;Zm00001eb166440_P001;Zm00001eb166440_P005;Zm00001eb166440_P006	Zm00001eb166440_P009;Zm00001eb166440_P008;Zm00001eb166440_P007;Zm00001eb166440_P004;Zm00001eb166440_P003;Zm00001eb166440_P002;Zm00001eb166440_P001;Zm00001eb166440_P005;Zm00001eb166440_P006	Zm00001eb166440_P009;Zm00001eb166440_P008;Zm00001eb166440_P007;Zm00001eb166440_P004;Zm00001eb166440_P003;Zm00001eb166440_P002;Zm00001eb166440_P001;Zm00001eb166440_P005;Zm00001eb166440_P006	3	3	16.9	0	4.6966	6	0.388092	0.485817	21.8035	22.9076	22.4747	22.3952	0.556327	3	NaN	22.3562	21.658	22.0071	0.493682	2	336200	631570	338460	0	151460	271340	0.617011
Zm00001eb124170_P003;Zm00001eb124170_P005;Zm00001eb124170_P004;Zm00001eb124170_P002;Zm00001eb124170_P001	Zm00001eb124170_P003;Zm00001eb124170_P005;Zm00001eb124170_P004;Zm00001eb124170_P002;Zm00001eb124170_P001;Zm00001eb125070_P003;Zm00001eb125070_P002	Zm00001eb124170_P003;Zm00001eb124170_P005;Zm00001eb124170_P004;Zm00001eb124170_P002;Zm00001eb124170_P001	14	13	50.6	0	72.378	66	0.386164	0.177607	27.6017	27.0768	27.7235	27.4674	0.34364	3	26.8603	27.0782	27.3051	27.0812	0.222433	3	9748300	6159900	5432200	6172500	6986400	13779000	0.271777
Zm00001eb229610_P002;Zm00001eb209770_P001;Zm00001eb229610_P003;Zm00001eb229610_P001;Zm00001eb209770_P002;Zm00001eb134800_P005;Zm00001eb134800_P004;Zm00001eb134800_P003;Zm00001eb134800_P002;Zm00001eb134800_P001	Zm00001eb229610_P002;Zm00001eb209770_P001;Zm00001eb229610_P003;Zm00001eb229610_P001;Zm00001eb209770_P002;Zm00001eb134800_P005;Zm00001eb134800_P004;Zm00001eb134800_P003;Zm00001eb134800_P002;Zm00001eb134800_P001	Zm00001eb229610_P002;Zm00001eb209770_P001;Zm00001eb229610_P003;Zm00001eb229610_P001;Zm00001eb209770_P002;Zm00001eb134800_P005;Zm00001eb134800_P004;Zm00001eb134800_P003;Zm00001eb134800_P002;Zm00001eb134800_P001	2	2	3.9	0.008881	1.345	4	0.384529	0.219278	22.3149	22.4412	22.7286	22.4949	0.212027	3	22.5315	22.0772	21.7224	22.1104	0.405567	3	210700	188420	136460	224610	191750	201840	0.321833
Zm00001eb222300_P002;Zm00001eb222300_P001	Zm00001eb222300_P002;Zm00001eb222300_P001	Zm00001eb222300_P002;Zm00001eb222300_P001	15	4	36.4	0	40.782	56	0.383934	0.17854	26.9666	26.8826	26.8797	26.9097	0.0493744	3	26.9205	26.5457	26.111	26.5257	0.405099	3	4960600	4342200	2260800	3878000	2973800	4236600	0.27319
Zm00001eb424940_P002;Zm00001eb424940_P001	Zm00001eb424940_P002;Zm00001eb424940_P001	Zm00001eb424940_P002;Zm00001eb424940_P001	3	1	9.1	0	8.2613	12	0.383701	0.172702	24.2164	23.5612	24.2678	24.0151	0.393969	3	23.7042	23.6341	23.5559	23.6314	0.0741815	3	1186300	861400	695050	957580	1547500	1321300	0.265063
Zm00001eb035770_P001;Zm00001eb095960_P001;Zm00001eb009920_P001;Zm00001eb009900_P002;Zm00001eb009900_P001	Zm00001eb035770_P001;Zm00001eb095960_P001;Zm00001eb009920_P001;Zm00001eb009900_P002;Zm00001eb009900_P001;Zm00001eb376870_P001;Zm00001eb321960_P001;Zm00001eb349470_P001;Zm00001eb275020_P001	Zm00001eb035770_P001;Zm00001eb095960_P001;Zm00001eb009920_P001;Zm00001eb009900_P002;Zm00001eb009900_P001	10	1	60	0	8.231	3	0.381174	0.647056	21.8851	23.2952	22.6898	22.6234	0.707359	3	21.5232	22.9612	NaN	22.2422	1.01682	2	588340	1320900	515230	394620	1139000	0	0.777614
Zm00001eb051410_P001;Zm00001eb051410_P002	Zm00001eb051410_P001;Zm00001eb051410_P002	Zm00001eb051410_P001;Zm00001eb051410_P002	5	5	15.6	0	10.031	13	0.380123	0.361333	24.8625	25.0296	24.2487	24.7136	0.411217	3	23.8144	24.3989	24.7871	24.3335	0.489618	3	1615000	1453000	536860	641390	942780	1925500	0.478787
Zm00001eb054980_P001	Zm00001eb054980_P001;Zm00001eb328120_P001	Zm00001eb054980_P001	23	3	46.9	0	9.992	14	0.379011	0.00566941	25.1532	25.1894	25.375	25.2392	0.118976	3	24.8476	24.8448	24.8882	24.8602	0.0243017	3	1078400	1219100	742310	489840	1079700	1644900	0.0332489
Zm00001eb269560_P002;Zm00001eb269560_P004;Zm00001eb269560_P003;Zm00001eb037000_P001	Zm00001eb269560_P002;Zm00001eb269560_P004;Zm00001eb269560_P003;Zm00001eb037000_P001;Zm00001eb269560_P005;Zm00001eb269560_P001;Zm00001eb104930_P001	Zm00001eb269560_P002;Zm00001eb269560_P004;Zm00001eb269560_P003;Zm00001eb037000_P001	6	6	16.8	0	10.267	14	0.378145	0.0691066	23.5436	23.6269	23.9008	23.6904	0.186877	3	23.1035	23.3636	23.4697	23.3123	0.188453	3	686550	758920	394500	285310	554840	690590	0.140577
Zm00001eb179820_P001;Zm00001eb179820_P002	Zm00001eb179820_P001;Zm00001eb179820_P002	Zm00001eb179820_P001;Zm00001eb179820_P002	1	1	5.6	0.0034234	1.7206	1	0.377453	0.171534	21.097	21.2116	20.9144	21.0743	0.149922	3	21.071	20.3455	20.6742	20.6969	0.363275	3	414400	480350	188760	374590	275520	392660	0.263633
Zm00001eb147050_P003;Zm00001eb147050_P001;Zm00001eb147050_P002;Zm00001eb366800_P002;Zm00001eb366800_P001	Zm00001eb147050_P003;Zm00001eb147050_P001;Zm00001eb147050_P002;Zm00001eb366800_P002;Zm00001eb366800_P001	Zm00001eb147050_P003;Zm00001eb147050_P001;Zm00001eb147050_P002;Zm00001eb366800_P002;Zm00001eb366800_P001	5	5	12.2	0	5.2464	7	0.37739	0.193448	22.4407	22.1011	22.4485	22.3301	0.198397	3	22.1308	21.5288	22.1984	21.9527	0.36863	3	219340	113590	178350	194530	171720	268760	0.290101
Zm00001eb301440_P001	Zm00001eb301440_P001	Zm00001eb301440_P001	9	6	16	0	20.741	24	0.374731	0.234761	25.4612	25.1994	25.0121	25.2242	0.225582	3	24.3858	25.0219	25.1408	24.8495	0.405931	3	1416600	1570100	628680	799570	1022100	1634600	0.339436
Zm00001eb036560_P002;Zm00001eb036560_P001	Zm00001eb036560_P002;Zm00001eb036560_P001	Zm00001eb036560_P002;Zm00001eb036560_P001	2	2	6	0	2.7554	3	0.374203	0.456314	22.258	22.5613	22.8473	22.5555	0.294682	3	21.9754	22.9916	21.577	22.1813	0.729449	3	244210	265790	144720	206620	352740	268150	0.581039
Zm00001eb215710_P001;Zm00001eb055850_P001;Zm00001eb215710_P002	Zm00001eb215710_P001;Zm00001eb055850_P001;Zm00001eb215710_P002;Zm00001eb055850_P002;Zm00001eb356400_P001;Zm00001eb309330_P002;Zm00001eb078300_P001;Zm00001eb078300_P002;Zm00001eb309330_P001	Zm00001eb215710_P001;Zm00001eb055850_P001;Zm00001eb215710_P002	19	4	55	0	323.31	130	0.373764	0.0161885	30.2156	30.1769	30.1586	30.1837	0.0291026	3	29.7027	29.734	29.9931	29.8099	0.159385	3	62814000	66374000	38805000	44406000	55736000	95550000	0.057802
Zm00001eb180670_P001	Zm00001eb180670_P001	Zm00001eb180670_P001	26	8	30	0	34.553	28	0.372797	0.235812	24.873	24.7768	24.7558	24.8018	0.0625108	3	24.926	24.3403	24.0209	24.429	0.459019	3	643750	734950	221380	598410	482300	1000800	0.341207
Zm00001eb241090_P001;Zm00001eb214990_P001;Zm00001eb202910_P001;Zm00001eb214990_P002	Zm00001eb241090_P001;Zm00001eb214990_P001;Zm00001eb202910_P001;Zm00001eb214990_P002	Zm00001eb241090_P001;Zm00001eb214990_P001;Zm00001eb202910_P001;Zm00001eb214990_P002	4	4	46.5	0	59.568	14	0.372778	0.134339	25.885	26.4793	26.144	26.1695	0.297998	3	25.7077	25.9963	25.686	25.7967	0.173238	3	22232000	31924000	15358000	18208000	25163000	35185000	0.220196
Zm00001eb384860_P001;Zm00001eb277700_P001;Zm00001eb309950_P001;Zm00001eb098230_P001	Zm00001eb384860_P001;Zm00001eb277700_P001;Zm00001eb309950_P001;Zm00001eb098230_P001;Zm00001eb356130_P004;Zm00001eb356130_P003;Zm00001eb356130_P002;Zm00001eb356130_P001;Zm00001eb097220_P001;Zm00001eb211610_P001;Zm00001eb062910_P001;Zm00001eb367730_P001;Zm00001eb064080_P003;Zm00001eb064080_P002;Zm00001eb064080_P001;Zm00001eb111320_P001	Zm00001eb384860_P001;Zm00001eb277700_P001;Zm00001eb309950_P001;Zm00001eb098230_P001	9	2	35.5	0	50.554	41	0.372133	0.364087	26.7811	26.7793	27.2851	26.9485	0.291493	3	26.9855	25.9401	26.8034	26.5763	0.558494	3	8790900	8578500	6717100	10259000	5589700	15211000	0.482527
Zm00001eb386630_P001	Zm00001eb386630_P001	Zm00001eb386630_P001	7	7	11.4	0	14.676	21	0.372049	0.233456	23.8562	23.9101	23.3117	23.6927	0.331019	3	22.9787	23.6095	23.3737	23.3207	0.318732	3	292980	374440	87439	180550	246740	444660	0.338769
Zm00001eb085940_P003;Zm00001eb085940_P002;Zm00001eb085940_P001;Zm00001eb085870_P001	Zm00001eb085940_P003;Zm00001eb085940_P002;Zm00001eb085940_P001;Zm00001eb085870_P001	Zm00001eb085940_P003;Zm00001eb085940_P002;Zm00001eb085940_P001;Zm00001eb085870_P001	2	2	1.5	0.0027111	1.8036	3	0.372044	0.377208	22.1993	22.186	21.7081	22.0311	0.279837	3	21.3776	22.3327	21.2669	21.6591	0.585993	3	112530	109230	93498	154820	182560	204330	0.497423
Zm00001eb201030_P001;Zm00001eb201030_P002	Zm00001eb201030_P001;Zm00001eb201030_P002	Zm00001eb201030_P001;Zm00001eb201030_P002	10	0	9.8	0	5.4872	6	0.371994	0.246797	22.7401	22.1441	22.1375	22.3406	0.346063	3	22.0144	21.6221	22.2692	21.9686	0.32595	3	117550	106480	52824	83388	54995	191160	0.353135
Zm00001eb377770_P001;Zm00001eb270090_P001	Zm00001eb377770_P001;Zm00001eb270090_P001	Zm00001eb377770_P001;Zm00001eb270090_P001	3	3	9.4	0	3.3415	5	0.369831	0.180178	23.746	23.8078	23.2404	23.5981	0.311281	3	23.001	23.4847	23.1991	23.2283	0.243144	3	1001700	968380	218470	595370	878240	1290000	0.275389
Zm00001eb156610_P002;Zm00001eb156610_P001;Zm00001eb360480_P001;Zm00001eb360480_P003;Zm00001eb360480_P002;Zm00001eb360480_P004;Zm00001eb360480_P005	Zm00001eb156610_P002;Zm00001eb156610_P001;Zm00001eb360480_P001;Zm00001eb360480_P003;Zm00001eb360480_P002;Zm00001eb360480_P004;Zm00001eb360480_P005;Zm00001eb063460_P003;Zm00001eb166270_P001;Zm00001eb063460_P004;Zm00001eb063460_P005;Zm00001eb063460_P001;Zm00001eb295220_P001	Zm00001eb156610_P002;Zm00001eb156610_P001;Zm00001eb360480_P001;Zm00001eb360480_P003;Zm00001eb360480_P002;Zm00001eb360480_P004;Zm00001eb360480_P005	7	7	4.5	0	17.701	18	0.368746	0.10701	24.6102	24.6303	24.2676	24.5027	0.203811	3	23.8669	24.2721	24.2628	24.1339	0.231285	3	271050	251440	174850	111040	106140	277620	0.189101
Zm00001eb142490_P001	Zm00001eb142490_P001	Zm00001eb142490_P001	1	1	2.7	0.0023622	1.8723	4	0.368551	0.358363	21.1012	NaN	21.3431	21.2221	0.170988	2	20.4683	21.334	20.7585	20.8536	0.440589	3	75014	0	52047	45335	94738	100720	0.4764
Zm00001eb317470_P001;Zm00001eb317450_P002;Zm00001eb317450_P001;Zm00001eb102250_P001;Zm00001eb102250_P002	Zm00001eb317470_P001;Zm00001eb317450_P002;Zm00001eb317450_P001;Zm00001eb102250_P001;Zm00001eb102250_P002	Zm00001eb317470_P001;Zm00001eb317450_P002;Zm00001eb317450_P001;Zm00001eb102250_P001;Zm00001eb102250_P002	4	1	24.8	0	11.167	21	0.368002	0.344684	25.1528	25.8375	25.7052	25.5652	0.363186	3	25.3014	25.6081	24.6819	25.1972	0.471818	3	8782900	13839000	7263200	7405500	11546000	9089100	0.462142
Zm00001eb164230_P001;Zm00001eb406820_P002;Zm00001eb406820_P001	Zm00001eb164230_P001;Zm00001eb406820_P002;Zm00001eb406820_P001;Zm00001eb164230_P002	Zm00001eb164230_P001;Zm00001eb406820_P002;Zm00001eb406820_P001	4	4	10.9	0	8.4359	11	0.367939	0.23193	24.2399	24.7392	24.7838	24.5876	0.301984	3	23.8424	24.4917	24.325	24.2197	0.337203	3	854750	1166000	641080	590260	1052900	1464200	0.335921
Zm00001eb324440_P004	Zm00001eb324440_P004	Zm00001eb324440_P004	9	3	6.8	0	39.451	30	0.36705	0.367082	24.9615	24.893	25.5708	25.1418	0.37312	3	24.9888	24.2008	25.1345	24.7747	0.502315	3	401760	413720	237890	416990	146540	766850	0.485574
Zm00001eb198030_P001	Zm00001eb198030_P001	Zm00001eb198030_P001	2	2	2.8	0	5.707	13	0.365261	0.143219	23.5651	23.5253	23.9823	23.6909	0.253164	3	23.0763	23.3485	23.5522	23.3256	0.238776	3	883640	752330	592950	506950	713560	1296400	0.232246
Zm00001eb409500_P001	Zm00001eb409500_P001	Zm00001eb409500_P001	18	18	19.7	0	41.047	59	0.365244	0.192816	26.6364	26.7818	26.8078	26.742	0.0923669	3	26.3358	26.0051	26.7894	26.3768	0.393749	3	2255400	2451300	1623200	1737000	1719800	4539100	0.289708
Zm00001eb198180_P001;Zm00001eb198180_P002	Zm00001eb198180_P001;Zm00001eb198180_P002	Zm00001eb198180_P001;Zm00001eb198180_P002	8	2	16.5	0	21.028	19	0.364117	0.494473	23.6676	23.9614	23.5662	23.7317	0.205253	3	22.5583	23.3576	24.187	23.3676	0.814412	3	364570	370440	94985	169280	272560	1105000	0.625088
Zm00001eb033060_P001	Zm00001eb033060_P001	Zm00001eb033060_P001	11	7	43.6	0	90.381	34	0.362827	0.0304815	25.9646	26.1367	26.1907	26.0973	0.11808	3	25.8304	25.8125	25.5606	25.7345	0.150835	3	3580200	3675400	2529100	2492200	2673700	4689800	0.0839855
Zm00001eb258950_P002;Zm00001eb258950_P001	Zm00001eb258950_P002;Zm00001eb258950_P001	Zm00001eb258950_P002;Zm00001eb258950_P001	10	10	35.6	0	92.446	48	0.362761	0.0365399	26.3048	26.3558	26.6041	26.4216	0.16014	3	26.1654	25.9209	26.0902	26.0588	0.125205	3	4250100	3614500	3057800	3762800	3738300	6149400	0.0936561
Zm00001eb110280_P002;Zm00001eb110280_P001;Zm00001eb329040_P003;Zm00001eb329040_P002;Zm00001eb329040_P001	Zm00001eb110280_P002;Zm00001eb110280_P001;Zm00001eb329040_P003;Zm00001eb329040_P002;Zm00001eb329040_P001	Zm00001eb110280_P002;Zm00001eb110280_P001;Zm00001eb329040_P003;Zm00001eb329040_P002;Zm00001eb329040_P001	1	1	8.6	0.002	1.9368	2	0.362419	0.293796	21.5897	NaN	21.8953	21.7425	0.216117	2	21.5866	21.1735	NaN	21.3801	0.292084	2	549200	0	453760	513590	392430	0	0.40837
Zm00001eb413300_P001	Zm00001eb413300_P001	Zm00001eb413300_P001	15	14	29.2	0	59.194	54	0.362076	0.388985	27.189	26.8373	27.5411	27.1891	0.351931	3	27.0277	26.2091	27.2443	26.827	0.54597	3	5314900	4078500	3317800	5370000	3152100	10518000	0.51178
Zm00001eb415950_P001;Zm00001eb172570_P002;Zm00001eb312560_P001;Zm00001eb415950_P002;Zm00001eb172570_P001	Zm00001eb415950_P001;Zm00001eb172570_P002;Zm00001eb312560_P001;Zm00001eb415950_P002;Zm00001eb172570_P001	Zm00001eb415950_P001;Zm00001eb172570_P002;Zm00001eb312560_P001;Zm00001eb415950_P002;Zm00001eb172570_P001	3	1	26.1	0	8.1473	15	0.361746	0.201117	26.1277	26.6536	25.9683	26.2498	0.358653	3	26.0119	25.9933	25.6591	25.8881	0.198507	3	24233000	32900000	12733000	12151000	13777000	17450000	0.297358
Zm00001eb040890_P001;Zm00001eb040890_P002;Zm00001eb040890_P003	Zm00001eb040890_P001;Zm00001eb040890_P002;Zm00001eb040890_P003	Zm00001eb040890_P001;Zm00001eb040890_P002;Zm00001eb040890_P003	15	14	36.2	0	89.197	87	0.361652	0.0896252	27.8562	28.0211	28.0747	27.984	0.113882	3	27.4197	27.9111	27.5363	27.6224	0.256796	3	7619000	8343400	5245200	5461400	9214400	13074000	0.170711
Zm00001eb231820_P001	Zm00001eb231820_P001	Zm00001eb231820_P001	6	6	6.8	0	11.563	9	0.361399	0.0801605	23.4038	23.7786	23.6784	23.6203	0.194034	3	23.047	23.3931	23.3365	23.2589	0.185634	3	260500	231130	136020	131300	102070	530800	0.155499
Zm00001eb252410_P002;Zm00001eb252410_P001;Zm00001eb252410_P003	Zm00001eb252410_P002;Zm00001eb252410_P001;Zm00001eb252410_P003;Zm00001eb188700_P001;Zm00001eb188700_P002	Zm00001eb252410_P002;Zm00001eb252410_P001;Zm00001eb252410_P003	3	3	3.9	0	7.6315	5	0.361206	0.0798288	22.8241	22.8733	22.9166	22.8713	0.0462692	3	22.6901	22.3302	NaN	22.5101	0.254516	2	283860	295430	166540	81374	62342	0	0.155342
Zm00001eb276680_P003;Zm00001eb276680_P004;Zm00001eb276680_P002;Zm00001eb276680_P001	Zm00001eb276680_P003;Zm00001eb276680_P004;Zm00001eb276680_P002;Zm00001eb276680_P001	Zm00001eb276680_P003;Zm00001eb276680_P004;Zm00001eb276680_P002;Zm00001eb276680_P001	1	1	4.7	0.0089127	1.3586	1	0.360973	0.541079	20.8381	NaN	19.8528	20.3454	0.696722	2	NaN	20.023	19.9459	19.9844	0.0544753	2	263550	0	83238	0	193050	274860	0.67492
Zm00001eb166980_P001;Zm00001eb166980_P006;Zm00001eb166980_P002;Zm00001eb166980_P003;Zm00001eb166980_P004	Zm00001eb166980_P001;Zm00001eb166980_P006;Zm00001eb166980_P002;Zm00001eb166980_P003;Zm00001eb166980_P004;Zm00001eb166980_P005	Zm00001eb166980_P001;Zm00001eb166980_P006;Zm00001eb166980_P002;Zm00001eb166980_P003;Zm00001eb166980_P004	4	4	13.5	0	7.4323	7	0.360262	0.0113247	21.7808	21.5813	21.8357	21.7326	0.133884	3	21.3454	21.3501	21.4215	21.3723	0.0426248	3	283210	132900	95097	101450	82674	390080	0.0436083
Zm00001eb111810_P003;Zm00001eb111810_P001;Zm00001eb111810_P004;Zm00001eb331350_P001;Zm00001eb331350_P002;Zm00001eb111810_P002;Zm00001eb111810_P005;Zm00001eb331350_P003	Zm00001eb111810_P003;Zm00001eb111810_P001;Zm00001eb111810_P004;Zm00001eb331350_P001;Zm00001eb331350_P002;Zm00001eb111810_P002;Zm00001eb111810_P005;Zm00001eb331350_P003	Zm00001eb111810_P003;Zm00001eb111810_P001;Zm00001eb111810_P004;Zm00001eb331350_P001;Zm00001eb331350_P002;Zm00001eb111810_P002;Zm00001eb111810_P005;Zm00001eb331350_P003	2	2	3.9	0	4.6697	9	0.359896	0.0280242	23.2095	23.3031	23.3589	23.2905	0.0755011	3	22.8946	22.7827	23.1145	22.9306	0.168818	3	290090	257940	172900	239650	285550	368370	0.0803276
Zm00001eb330750_P002;Zm00001eb330750_P001;Zm00001eb111600_P002;Zm00001eb111600_P001;Zm00001eb111600_P003;Zm00001eb015940_P002;Zm00001eb015940_P003;Zm00001eb015940_P001	Zm00001eb330750_P002;Zm00001eb330750_P001;Zm00001eb111600_P002;Zm00001eb111600_P001;Zm00001eb111600_P003;Zm00001eb015940_P002;Zm00001eb015940_P003;Zm00001eb015940_P001	Zm00001eb330750_P002;Zm00001eb330750_P001;Zm00001eb111600_P002;Zm00001eb111600_P001;Zm00001eb111600_P003;Zm00001eb015940_P002;Zm00001eb015940_P003;Zm00001eb015940_P001	4	4	14.6	0	6.873	16	0.359753	0.090175	24.0539	23.6293	23.8195	23.8342	0.212668	3	23.6791	23.4153	23.3291	23.4745	0.182333	3	953890	1123700	794010	1242500	1036300	1467500	0.170693
Zm00001eb401220_P003;Zm00001eb008360_P002;Zm00001eb401220_P001;Zm00001eb008360_P001;Zm00001eb008360_P003;Zm00001eb401220_P004;Zm00001eb401220_P002	Zm00001eb401220_P003;Zm00001eb008360_P002;Zm00001eb401220_P001;Zm00001eb008360_P001;Zm00001eb008360_P003;Zm00001eb401220_P004;Zm00001eb401220_P002;Zm00001eb378070_P001;Zm00001eb283250_P001;Zm00001eb276490_P001	Zm00001eb401220_P003;Zm00001eb008360_P002;Zm00001eb401220_P001;Zm00001eb008360_P001;Zm00001eb008360_P003;Zm00001eb401220_P004;Zm00001eb401220_P002	3	3	8.1	0	3.2788	13	0.359016	0.0248178	23.4838	23.6758	23.4032	23.5209	0.140082	3	23.2767	23.1493	23.0598	23.1619	0.108994	3	610490	678440	344250	495150	432110	783830	0.0754068
Zm00001eb392880_P002;Zm00001eb392880_P001	Zm00001eb392880_P002;Zm00001eb392880_P001;Zm00001eb016290_P001;Zm00001eb016250_P001;Zm00001eb228780_P001;Zm00001eb228780_P002	Zm00001eb392880_P002;Zm00001eb392880_P001	42	38	46.7	0	323.31	281	0.358044	0.144563	30.6043	30.4972	30.4958	30.5324	0.0622031	3	29.851	30.1487	30.5235	30.1744	0.336948	3	50518000	42825000	26453000	27606000	36174000	82959000	0.232853
Zm00001eb063870_P001;Zm00001eb063870_P002;Zm00001eb063870_P003;Zm00001eb063870_P005;Zm00001eb063870_P004	Zm00001eb063870_P001;Zm00001eb063870_P002;Zm00001eb063870_P003;Zm00001eb063870_P005;Zm00001eb063870_P004	Zm00001eb063870_P001;Zm00001eb063870_P002;Zm00001eb063870_P003;Zm00001eb063870_P005;Zm00001eb063870_P004	2	2	4.2	0.0088747	1.3448	2	0.356169	1	20.608	19.5419	19.3998	19.8499	0.660368	3	19.4937	NaN	NaN	19.4937	NaN	1	67423	38912	18962	34497	24536	69478	1
Zm00001eb430770_P001;Zm00001eb070950_P001;Zm00001eb078130_P001	Zm00001eb430770_P001;Zm00001eb070950_P001;Zm00001eb078130_P001	Zm00001eb430770_P001;Zm00001eb070950_P001;Zm00001eb078130_P001	4	4	32.1	0	9.0333	16	0.356134	0.250842	24.1095	24.7412	24.009	24.2866	0.39692	3	23.7531	24.1931	23.8451	23.9304	0.232094	3	2376100	3207300	1411200	1568500	1767600	3177400	0.355152
Zm00001eb434230_P002;Zm00001eb434230_P001;Zm00001eb434230_P003	Zm00001eb434230_P002;Zm00001eb434230_P001;Zm00001eb434230_P003;Zm00001eb348280_P005;Zm00001eb348280_P004;Zm00001eb348280_P003;Zm00001eb348280_P002;Zm00001eb348280_P001	Zm00001eb434230_P002;Zm00001eb434230_P001;Zm00001eb434230_P003	5	5	12.9	0	11.265	12	0.355286	0.077957	23.3813	23.0908	23.4265	23.2995	0.182188	3	23.0948	23.0031	22.7348	22.9442	0.187079	3	380670	488820	445050	583710	571650	852240	0.152883
Zm00001eb199660_P002;Zm00001eb199660_P001	Zm00001eb199660_P002;Zm00001eb199660_P001	Zm00001eb199660_P002;Zm00001eb199660_P001	2	2	10	0	2.5238	6	0.354527	0.0780112	23.6401	23.5598	23.7139	23.6379	0.07708	3	23.4639	22.9993	23.3869	23.2834	0.248988	3	1103900	1020200	673840	930870	46617	1136600	0.152848
Zm00001eb244650_P001;Zm00001eb244650_P003;Zm00001eb244650_P002;Zm00001eb182780_P008;Zm00001eb182780_P007;Zm00001eb182780_P006;Zm00001eb182780_P005;Zm00001eb182780_P004;Zm00001eb182780_P003;Zm00001eb182780_P002;Zm00001eb182780_P001	Zm00001eb244650_P001;Zm00001eb244650_P003;Zm00001eb244650_P002;Zm00001eb182780_P008;Zm00001eb182780_P007;Zm00001eb182780_P006;Zm00001eb182780_P005;Zm00001eb182780_P004;Zm00001eb182780_P003;Zm00001eb182780_P002;Zm00001eb182780_P001;Zm00001eb033400_P001;Zm00001eb244650_P004	Zm00001eb244650_P001;Zm00001eb244650_P003;Zm00001eb244650_P002;Zm00001eb182780_P008;Zm00001eb182780_P007;Zm00001eb182780_P006;Zm00001eb182780_P005;Zm00001eb182780_P004;Zm00001eb182780_P003;Zm00001eb182780_P002;Zm00001eb182780_P001	3	2	7	0	4.1611	5	0.354338	0.181322	21.9499	22.5674	22.2285	22.2486	0.30925	3	22.1413	21.8232	21.7182	21.8942	0.220308	3	327980	281540	214080	71158	66189	142860	0.276347
Zm00001eb342930_P002;Zm00001eb342930_P001	Zm00001eb342930_P002;Zm00001eb342930_P001	Zm00001eb342930_P002;Zm00001eb342930_P001	1	1	4.8	0	2.8709	3	0.353853	0.172712	NaN	20.6395	20.5972	20.6184	0.0299114	2	20.4364	19.9587	20.3984	20.2645	0.26552	3	0	106360	60698	89979	74107	159230	0.264843
Zm00001eb040350_P001	Zm00001eb040350_P001	Zm00001eb040350_P001	1	1	8.1	0	4.5384	6	0.3521	0.610489	22.3525	23.052	22.7038	22.7028	0.34977	3	23.3541	21.2622	22.4357	22.3507	1.0485	3	807570	1147600	287450	720540	193850	1428400	0.742557
Zm00001eb012410_P003;Zm00001eb091870_P002;Zm00001eb082960_P001;Zm00001eb091900_P003;Zm00001eb091900_P001;Zm00001eb091870_P004;Zm00001eb091870_P001;Zm00001eb082960_P004;Zm00001eb082960_P003;Zm00001eb082960_P002;Zm00001eb082930_P002;Zm00001eb082930_P001;Zm00	Zm00001eb012410_P003;Zm00001eb091870_P002;Zm00001eb082960_P001;Zm00001eb091900_P003;Zm00001eb091900_P001;Zm00001eb091870_P004;Zm00001eb091870_P001;Zm00001eb082960_P004;Zm00001eb082960_P003;Zm00001eb082960_P002;Zm00001eb082930_P002;Zm00001eb082930_P001;Zm00001eb012410_P002;Zm00001eb012410_P001;Zm00001eb091900_P002;Zm00001eb091870_P003;Zm00001eb072110_P002;Zm00001eb072110_P001	Zm00001eb012410_P003;Zm00001eb091870_P002;Zm00001eb082960_P001;Zm00001eb091900_P003;Zm00001eb091900_P001;Zm00001eb091870_P004;Zm00001eb091870_P001;Zm00001eb082960_P004;Zm00001eb082960_P003;Zm00001eb082960_P002;Zm00001eb082930_P002;Zm00001eb082930_P001;Zm00001eb012410_P002;Zm00001eb012410_P001;Zm00001eb091900_P002;Zm00001eb091870_P003;Zm00001eb072110_P002;Zm00001eb072110_P001	14	14	34.9	0	54.945	60	0.351519	0.302212	27.161	27.6229	27.5765	27.4535	0.254363	3	26.7256	27.5964	26.9838	27.1019	0.447263	3	11109000	14054000	5156200	5363100	15949000	16886000	0.421022
Zm00001eb170040_P001;Zm00001eb170040_P002;Zm00001eb170040_P003	Zm00001eb170040_P001;Zm00001eb170040_P002;Zm00001eb170040_P003;Zm00001eb090450_P001	Zm00001eb170040_P001;Zm00001eb170040_P002;Zm00001eb170040_P003	31	31	56.9	0	243.09	200	0.351385	0.0390793	30.683	30.8073	30.7648	30.7517	0.0631663	3	30.1803	30.494	30.5266	30.4003	0.19122	3	90327000	85883000	44581000	54729000	80672000	126940000	0.0976474
Zm00001eb178140_P002;Zm00001eb178140_P001;Zm00001eb178140_P003	Zm00001eb178140_P002;Zm00001eb178140_P001;Zm00001eb178140_P003	Zm00001eb178140_P002;Zm00001eb178140_P001;Zm00001eb178140_P003	9	2	28.2	0	2.8333	8	0.351171	0.265031	24.7012	25.163	24.3747	24.7463	0.396073	3	24.4409	24.6216	24.1229	24.3951	0.252505	3	2040300	2455800	929380	1744000	1875800	2047200	0.37085
Zm00001eb250670_P001;Zm00001eb187250_P004;Zm00001eb187250_P001;Zm00001eb250670_P002;Zm00001eb187250_P002;Zm00001eb187250_P003	Zm00001eb250670_P001;Zm00001eb187250_P004;Zm00001eb187250_P001;Zm00001eb250670_P002;Zm00001eb187250_P002;Zm00001eb187250_P003	Zm00001eb250670_P001;Zm00001eb187250_P004;Zm00001eb187250_P001;Zm00001eb250670_P002;Zm00001eb187250_P002;Zm00001eb187250_P003	1	1	5.8	0.002728	1.8241	10	0.351009	0.0695714	21.9143	21.5066	21.6725	21.6978	0.205021	3	21.2646	21.5058	21.2701	21.3468	0.137714	3	752560	392960	390270	565200	621740	812760	0.141322
Zm00001eb403080_P001	Zm00001eb403080_P001	Zm00001eb403080_P001	1	1	9.3	0	5.4215	5	0.350983	0.179454	23.5005	23.6522	23.1709	23.4412	0.246032	3	22.9791	23.2013	NaN	23.0902	0.157141	2	1407000	1545500	656990	918650	1229000	0	0.274637
Zm00001eb258320_P003;Zm00001eb258320_P004;Zm00001eb258320_P002;Zm00001eb258320_P001	Zm00001eb258320_P003;Zm00001eb258320_P004;Zm00001eb258320_P002;Zm00001eb258320_P001	Zm00001eb258320_P003;Zm00001eb258320_P004;Zm00001eb258320_P002;Zm00001eb258320_P001	2	2	1.9	0.002008	1.9617	1	0.350599	0.202481	22.2248	22.944	22.3123	22.4937	0.392404	3	22.0903	22.2239	22.1151	22.1431	0.0710517	3	56749	104440	37597	83662	86160	83004	0.29917
Zm00001eb143460_P004;Zm00001eb143460_P002;Zm00001eb143460_P001;Zm00001eb143460_P003	Zm00001eb143460_P004;Zm00001eb143460_P002;Zm00001eb143460_P001;Zm00001eb143460_P003;Zm00001eb188090_P001;Zm00001eb378160_P001	Zm00001eb143460_P004;Zm00001eb143460_P002;Zm00001eb143460_P001;Zm00001eb143460_P003	5	5	15.4	0	24.199	16	0.349779	0.17884	23.5201	23.5942	23.7903	23.6349	0.139566	3	22.9046	23.5773	23.3734	23.2851	0.344953	3	567580	613700	356990	281740	385450	558130	0.273848
Zm00001eb304250_P001;Zm00001eb096970_P001	Zm00001eb304250_P001;Zm00001eb096970_P001;Zm00001eb095970_P001;Zm00001eb171910_P001;Zm00001eb299350_P001	Zm00001eb304250_P001;Zm00001eb096970_P001	3	3	21.5	0	3.1285	4	0.349508	0.326834	24.4893	23.974	NaN	24.2317	0.364335	2	NaN	23.9678	23.7965	23.8822	0.121135	2	1552100	926340	269980	2316900	3130400	3704000	0.444395
Zm00001eb247590_P001	Zm00001eb247590_P001	Zm00001eb247590_P001	14	5	38.6	0	147.73	83	0.349266	0.0138127	29.1237	29.3519	29.3486	29.2747	0.130791	3	28.8549	28.9581	28.9634	28.9255	0.0611914	3	37974000	40522000	24321000	24325000	29198000	56219000	0.0520536
Zm00001eb103080_P001;Zm00001eb103080_P002	Zm00001eb103080_P001;Zm00001eb103080_P002	Zm00001eb103080_P001;Zm00001eb103080_P002	3	2	11.3	0	19.087	9	0.348318	0.171368	23.5639	23.6061	24.1487	23.7729	0.32612	3	23.4174	23.2701	23.5863	23.4246	0.15823	3	877620	834730	609540	488740	776780	1022200	0.263379
Zm00001eb134340_P002;Zm00001eb134340_P003;Zm00001eb134340_P001	Zm00001eb134340_P002;Zm00001eb134340_P003;Zm00001eb134340_P001	Zm00001eb134340_P002;Zm00001eb134340_P003;Zm00001eb134340_P001	4	1	35	0	7.6374	5	0.348099	0.0627524	22.8023	22.4735	22.7587	22.6782	0.178584	3	22.5065	22.259	22.2247	22.3301	0.153789	3	1115000	1170300	899820	851220	1027900	1579800	0.131244
Zm00001eb246350_P002;Zm00001eb246350_P001	Zm00001eb246350_P002;Zm00001eb246350_P001	Zm00001eb246350_P002;Zm00001eb246350_P001	11	2	20.1	0	4.6769	5	0.347544	0.210625	22.4703	22.6691	23.0608	22.7334	0.300461	3	22.0912	22.6223	22.4442	22.3859	0.270323	3	201420	229590	201790	76876	231430	319450	0.310978
Zm00001eb362580_P003;Zm00001eb362580_P002;Zm00001eb362580_P001	Zm00001eb362580_P003;Zm00001eb362580_P002;Zm00001eb362580_P001	Zm00001eb362580_P003;Zm00001eb362580_P002;Zm00001eb362580_P001	5	2	11.1	0	13.197	27	0.347416	0.286549	24.8481	24.9668	25.6148	25.1433	0.412649	3	24.7682	25.0724	24.5469	24.7958	0.263795	3	1711800	1976900	1966600	1635700	2124200	2261300	0.399788
Zm00001eb394750_P003;Zm00001eb394750_P002;Zm00001eb394750_P001;Zm00001eb016780_P001	Zm00001eb394750_P003;Zm00001eb394750_P002;Zm00001eb394750_P001;Zm00001eb016780_P001;Zm00001eb293910_P001;Zm00001eb275560_P001;Zm00001eb114100_P001;Zm00001eb364220_P001;Zm00001eb031420_P002;Zm00001eb059250_P001;Zm00001eb031420_P001	Zm00001eb394750_P003;Zm00001eb394750_P002;Zm00001eb394750_P001;Zm00001eb016780_P001	7	7	18.3	0	29.487	26	0.346264	0.132462	24.6183	24.6821	24.3791	24.5599	0.159707	3	23.9971	24.1204	24.5232	24.2136	0.275116	3	963240	1318600	478430	819410	786310	1413600	0.218942
Zm00001eb433960_P001	Zm00001eb433960_P001	Zm00001eb433960_P001	1	1	8.4	0.00084638	2.2928	6	0.346245	0.336639	22.7138	22.655	22.6808	22.6832	0.02947	3	22.3949	22.8546	21.7613	22.3369	0.548968	3	1835100	1742100	1052400	1378700	2174600	1614600	0.453659
Zm00001eb179020_P001;Zm00001eb179020_P002	Zm00001eb179020_P001;Zm00001eb179020_P002	Zm00001eb179020_P001;Zm00001eb179020_P002	2	1	3.8	0.0055535	1.5926	3	0.346039	0.357219	22.3198	22.0221	22.7192	22.3537	0.349801	3	22.1476	22.3797	21.4958	22.0077	0.458256	3	150720	116730	116650	124250	176580	144960	0.475206
Zm00001eb415220_P001;Zm00001eb104290_P001;Zm00001eb104290_P003;Zm00001eb104290_P002	Zm00001eb415220_P001;Zm00001eb104290_P001;Zm00001eb104290_P003;Zm00001eb104290_P002;Zm00001eb345100_P001	Zm00001eb415220_P001;Zm00001eb104290_P001;Zm00001eb104290_P003;Zm00001eb104290_P002	6	6	8.7	0	22.93	24	0.345522	0.167222	24.5506	24.7012	24.4578	24.5699	0.122877	3	23.8427	24.4572	24.3731	24.2243	0.333181	3	584740	571720	374430	320840	671330	1255900	0.258099
Zm00001eb023860_P002;Zm00001eb023860_P003;Zm00001eb023860_P001	Zm00001eb023860_P002;Zm00001eb023860_P003;Zm00001eb023860_P001	Zm00001eb023860_P002;Zm00001eb023860_P003;Zm00001eb023860_P001	5	1	13.3	0	14.599	19	0.345455	0.0341795	24.2709	24.3083	24.5397	24.373	0.145616	3	23.9364	24.1648	23.9813	24.0275	0.121021	3	893550	892420	594820	581880	956630	1257700	0.0913553
Zm00001eb160340_P001;Zm00001eb160340_P003;Zm00001eb160340_P002;Zm00001eb374300_P002	Zm00001eb160340_P001;Zm00001eb160340_P003;Zm00001eb160340_P002;Zm00001eb374300_P002	Zm00001eb160340_P001;Zm00001eb160340_P003;Zm00001eb160340_P002;Zm00001eb374300_P002	9	3	29.5	0	29.147	53	0.342344	0.266563	27.9688	28.4887	28.1967	28.2181	0.260601	3	27.8138	28.2815	27.5319	27.8757	0.378627	3	48467000	68685000	29123000	38960000	61002000	68405000	0.372905
Zm00001eb190630_P001;Zm00001eb259470_P001	Zm00001eb190630_P001;Zm00001eb259470_P001	Zm00001eb190630_P001;Zm00001eb259470_P001	10	7	23.1	0	15.184	35	0.340954	0.272634	24.3824	24.607	24.7672	24.5855	0.193323	3	24.5942	23.7751	24.3645	24.2446	0.42253	3	1128300	1152000	742380	1401700	903040	2703600	0.380071
Zm00001eb011900_P002;Zm00001eb011880_P001;Zm00001eb011930_P001;Zm00001eb011900_P001	Zm00001eb011900_P002;Zm00001eb011880_P001;Zm00001eb011930_P001;Zm00001eb011900_P001	Zm00001eb011900_P002;Zm00001eb011880_P001;Zm00001eb011930_P001;Zm00001eb011900_P001	1	1	7.6	0.0019968	1.9272	1	0.340834	0.585822	21.3316	21.171	21.2223	21.2416	0.0820247	3	22.0273	20.5291	20.1461	20.9008	0.994179	3	739780	585470	373030	673030	261350	243470	0.714388
Zm00001eb050680_P001;Zm00001eb050670_P001;Zm00001eb218750_P003;Zm00001eb050670_P002;Zm00001eb050680_P002;Zm00001eb218750_P001	Zm00001eb050680_P001;Zm00001eb050670_P001;Zm00001eb218750_P003;Zm00001eb050670_P002;Zm00001eb050680_P002;Zm00001eb218750_P001	Zm00001eb050680_P001;Zm00001eb050670_P001;Zm00001eb218750_P003;Zm00001eb050670_P002;Zm00001eb050680_P002;Zm00001eb218750_P001	1	1	6.4	0	3.8007	4	0.339575	0.159081	21.4955	21.5036	21.6222	21.5405	0.0709219	3	21.4149	21.3705	20.8173	21.2009	0.332929	3	288170	286550	185800	255380	273630	306650	0.248518
Zm00001eb171410_P001	Zm00001eb171410_P001	Zm00001eb171410_P001	12	11	25.3	0	49.481	47	0.338951	0.21252	26.8923	26.7473	26.4883	26.7093	0.204659	3	25.9876	26.6341	26.4892	26.3703	0.339238	3	3494700	5736000	1878100	2199400	3716200	4948600	0.312537
Zm00001eb144220_P001	Zm00001eb144220_P001	Zm00001eb144220_P001	3	3	5.3	0	4.2683	10	0.338156	0.358534	23.0285	23.0317	23.071	23.0437	0.0236415	3	23.0938	22.0579	22.965	22.7056	0.564606	3	257070	206700	127530	204530	70318	568930	0.476557
Zm00001eb354870_P003;Zm00001eb354870_P001;Zm00001eb354870_P005;Zm00001eb354870_P004;Zm00001eb354870_P002	Zm00001eb354870_P003;Zm00001eb354870_P001;Zm00001eb354870_P005;Zm00001eb354870_P004;Zm00001eb354870_P002	Zm00001eb354870_P003;Zm00001eb354870_P001;Zm00001eb354870_P005;Zm00001eb354870_P004;Zm00001eb354870_P002	2	2	6.8	0.0044961	1.6614	1	0.338049	0.0191945	22.1418	NaN	22.0598	22.1008	0.0579873	2	21.8317	21.7949	21.6617	21.7628	0.0894189	3	215470	0	94957	211950	143160	300910	0.0636804
Zm00001eb011020_P001;Zm00001eb011020_P002	Zm00001eb011020_P001;Zm00001eb011020_P002	Zm00001eb011020_P001;Zm00001eb011020_P002	9	9	22.3	0	35.035	56	0.337898	0.140569	26.515	26.5001	26.3103	26.4418	0.114129	3	26.145	26.3792	25.7875	26.1039	0.298003	3	5219200	5146300	2278000	3923800	5246500	7251300	0.228105
Zm00001eb335640_P001;Zm00001eb124730_P001;Zm00001eb124730_P003;Zm00001eb124730_P002;Zm00001eb124730_P004	Zm00001eb335640_P001;Zm00001eb124730_P001;Zm00001eb124730_P003;Zm00001eb124730_P002;Zm00001eb124730_P004	Zm00001eb335640_P001;Zm00001eb124730_P001;Zm00001eb124730_P003;Zm00001eb124730_P002;Zm00001eb124730_P004	3	3	10.6	0	3.9393	7	0.335669	0.164542	23.3389	23.1867	22.8086	23.1114	0.273044	3	22.7696	22.985	22.5726	22.7757	0.206259	3	427370	365040	172230	217100	413620	531890	0.25534
Zm00001eb321000_P001	Zm00001eb321000_P001	Zm00001eb321000_P001	1	1	3.5	0	3.6723	4	0.334406	0.574878	21.5614	20.3243	21.5096	21.1318	0.699753	3	21.2214	20.0587	21.112	20.7974	0.642063	3	249400	117670	141170	184650	101600	311010	0.707071
Zm00001eb429220_P001	Zm00001eb429220_P001	Zm00001eb429220_P001	2	2	5.3	0.0026985	1.7742	4	0.334311	0.196822	21.3377	21.1132	21.2818	21.2442	0.116897	3	20.53	21.2349	20.9649	20.9099	0.355637	3	76212	232040	42157	40803	73941	100220	0.292722
Zm00001eb294490_P003;Zm00001eb294490_P002;Zm00001eb294490_P001;Zm00001eb294490_P004	Zm00001eb294490_P003;Zm00001eb294490_P002;Zm00001eb294490_P001;Zm00001eb294490_P004	Zm00001eb294490_P003;Zm00001eb294490_P002;Zm00001eb294490_P001;Zm00001eb294490_P004	1	1	3.5	0.0085776	1.3716	2	0.333996	0.229577	20.4897	20.3877	20.2225	20.3666	0.134879	3	NaN	19.767	20.2983	20.0327	0.375636	2	144970	134100	67008	0	94417	210410	0.33384
Zm00001eb359730_P002;Zm00001eb359730_P001	Zm00001eb359730_P002;Zm00001eb359730_P001	Zm00001eb359730_P002;Zm00001eb359730_P001	4	4	15.7	0	10.335	7	0.332388	0.20832	21.9916	22.4571	22.3107	22.2531	0.238026	3	21.5746	22.1262	22.0614	21.9207	0.301511	3	419450	396590	96846	125100	291010	541360	0.30736
Zm00001eb192310_P001	Zm00001eb192310_P001	Zm00001eb192310_P001	3	3	20.6	0	5.7696	17	0.331841	0.707032	26.2767	27.8891	27.0908	27.0855	0.80622	3	27.2748	27.576	25.4103	26.7537	1.17315	3	21749000	74204000	23061000	42458000	49157000	20752000	0.82273
Zm00001eb038620_P001;Zm00001eb175620_P002	Zm00001eb038620_P001;Zm00001eb175620_P002;Zm00001eb175620_P001	Zm00001eb038620_P001;Zm00001eb175620_P002	3	3	29.3	0	5.7307	8	0.330568	0.149878	24.167	23.6136	23.9005	23.8937	0.276767	3	23.5115	23.747	23.4308	23.5631	0.164306	3	1898600	1412500	991070	1344300	1459800	2088400	0.239334
Zm00001eb002780_P001	Zm00001eb002780_P001	Zm00001eb002780_P001	3	1	11.1	0	2.6788	11	0.330505	0.219969	22.8168	22.9687	22.6943	22.8266	0.137439	3	22.9175	22.3418	22.2289	22.4961	0.369329	3	905510	593600	491980	506820	401880	588420	0.3227
Zm00001eb300920_P001	Zm00001eb300920_P001	Zm00001eb300920_P001	6	6	10	0	38.858	25	0.329857	0.0414359	24.3588	24.3856	24.365	24.3698	0.0140224	3	24.262	23.9251	23.9328	24.04	0.192318	3	693910	708040	367150	577120	575760	830710	0.100136
Zm00001eb141610_P002;Zm00001eb141610_P001	Zm00001eb141610_P002;Zm00001eb141610_P001	Zm00001eb141610_P002;Zm00001eb141610_P001	2	2	5.2	0.0044626	1.6275	3	0.32933	0.303229	22.7723	22.6377	22.2895	22.5665	0.249134	3	22.7144	21.9733	22.0239	22.2372	0.414055	3	378410	322690	159870	364470	181310	335170	0.421486
Zm00001eb322020_P001;Zm00001eb322020_P003;Zm00001eb322020_P004;Zm00001eb322020_P002;Zm00001eb322020_P005;Zm00001eb105540_P002;Zm00001eb105540_P001	Zm00001eb322020_P001;Zm00001eb322020_P003;Zm00001eb322020_P004;Zm00001eb322020_P002;Zm00001eb322020_P005;Zm00001eb105540_P002;Zm00001eb105540_P001	Zm00001eb322020_P001;Zm00001eb322020_P003;Zm00001eb322020_P004;Zm00001eb322020_P002;Zm00001eb322020_P005;Zm00001eb105540_P002;Zm00001eb105540_P001	5	5	5.5	0	16.343	17	0.329004	0.0466736	23.2173	23.179	23.0923	23.1629	0.0640127	3	22.615	22.9319	22.9547	22.8339	0.189862	3	184900	172660	96222	100920	173250	297250	0.108704
Zm00001eb089860_P002	Zm00001eb089860_P002	Zm00001eb089860_P002	2	1	17.2	0	5.5807	3	0.328484	0.497039	20.5181	NaN	21.5372	21.0276	0.720638	2	20.4508	20.678	20.9686	20.6992	0.25954	3	144060	0	171320	123610	172990	362410	0.626464
Zm00001eb138230_P001	Zm00001eb138230_P001;Zm00001eb138230_P002	Zm00001eb138230_P001	11	4	37.6	0	36.688	48	0.328362	0.231359	27.2041	27.77	27.3817	27.4519	0.289439	3	26.8845	27.433	27.0532	27.1236	0.280949	3	16174000	20803000	12456000	11395000	20527000	22743000	0.335474
Zm00001eb409950_P002;Zm00001eb409950_P001;Zm00001eb409950_P003	Zm00001eb409950_P002;Zm00001eb409950_P001;Zm00001eb409950_P003	Zm00001eb409950_P002;Zm00001eb409950_P001;Zm00001eb409950_P003	24	1	35.7	0	23.78	5	0.327408	0.630465	23.5444	22.3325	21.6529	22.5099	0.958131	3	21.5874	22.5529	22.4072	22.1825	0.520505	3	362620	154790	57349	87531	196030	280720	0.761675
Zm00001eb170020_P001;Zm00001eb170020_P002	Zm00001eb170020_P001;Zm00001eb170020_P002	Zm00001eb170020_P001;Zm00001eb170020_P002	14	12	27.2	0	102.73	66	0.326881	0.444238	28.0242	27.7434	27.7605	27.8427	0.157432	3	27.1967	27.0883	28.2625	27.5158	0.648896	3	15569000	10303000	8363400	9609500	9008600	30670000	0.570463
Zm00001eb398330_P001	Zm00001eb398330_P001	Zm00001eb398330_P001	2	2	30.8	0.0020121	1.977	2	0.326784	0.214873	22.2326	22.5427	21.8758	22.217	0.333693	3	21.8137	21.7496	22.1074	21.8902	0.190797	3	1014600	1451900	406620	777350	789910	1600500	0.316143
Zm00001eb329130_P001;Zm00001eb110350_P001;Zm00001eb377890_P001;Zm00001eb329130_P002	Zm00001eb329130_P001;Zm00001eb110350_P001;Zm00001eb377890_P001;Zm00001eb329130_P002	Zm00001eb329130_P001;Zm00001eb110350_P001;Zm00001eb377890_P001;Zm00001eb329130_P002	2	2	7.1	0	3.3337	2	0.326591	0.303394	23.897	23.8143	24.2975	24.0029	0.258414	3	23.7169	24.0583	23.2538	23.6763	0.403786	3	523570	461640	535200	382240	703670	730840	0.421409
Zm00001eb121650_P001	Zm00001eb121650_P001	Zm00001eb121650_P001	13	13	39.8	0	73.157	68	0.326454	0.0939068	27.9464	27.9457	27.6447	27.8456	0.173985	3	27.3003	27.6532	27.604	27.5192	0.191093	3	11884000	10662000	5181000	7748800	10400000	17235000	0.174043
Zm00001eb299970_P003;Zm00001eb299970_P002;Zm00001eb299970_P001	Zm00001eb299970_P003;Zm00001eb299970_P002;Zm00001eb299970_P001	Zm00001eb299970_P003;Zm00001eb299970_P002;Zm00001eb299970_P001	6	6	5.9	0	19.978	11	0.326063	0.317765	23.5145	23.5378	24.1361	23.7295	0.352359	3	23.0762	23.769	23.3649	23.4034	0.347984	3	234640	176710	111380	43029	173900	315220	0.436033
Zm00001eb374230_P001	Zm00001eb374230_P001	Zm00001eb374230_P001	1	1	4	0	7.1632	10	0.324467	0.334214	22.7982	22.7754	23.6578	23.0771	0.503035	3	22.8595	22.7276	22.6709	22.7527	0.0967695	3	573430	568870	259490	305240	586890	486640	0.451659
Zm00001eb426990_P002;Zm00001eb426990_P001	Zm00001eb426990_P002;Zm00001eb426990_P001	Zm00001eb426990_P002;Zm00001eb426990_P001	2	2	6.4	0	2.7459	4	0.324352	0.280835	22.475	22.8972	22.2506	22.541	0.328299	3	22.2636	NaN	22.1697	22.2166	0.0664032	2	274060	415310	21636	209330	0	437940	0.391074
Zm00001eb075780_P002;Zm00001eb075780_P001	Zm00001eb075780_P002;Zm00001eb075780_P001	Zm00001eb075780_P002;Zm00001eb075780_P001	4	4	11.9	0	6.042	7	0.323982	0.719637	23.6031	22.0813	22.7791	22.8212	0.761773	3	23.6186	22.7096	21.1633	22.4972	1.24137	3	572230	454310	321070	806140	552980	247170	0.832378
Zm00001eb087080_P001;Zm00001eb420160_P001	Zm00001eb087080_P001;Zm00001eb420160_P001	Zm00001eb087080_P001;Zm00001eb420160_P001	1	1	10.7	0.0023669	1.8869	3	0.323639	0.395799	21.6624	21.0834	20.8535	21.1998	0.416854	3	21.0147	NaN	20.7376	20.8761	0.195921	2	815190	521550	199720	317880	0	534880	0.518041
Zm00001eb098770_P001	Zm00001eb098770_P001	Zm00001eb098770_P001	2	2	48.7	0	9.4612	8	0.321037	0.3757	23.9344	22.9311	23.5138	23.4598	0.503789	3	23.3761	23.1454	22.8946	23.1387	0.240823	3	5455700	2254700	1695500	1769300	1690300	4551100	0.496482
Zm00001eb150500_P001	Zm00001eb150500_P001	Zm00001eb150500_P001	2	2	10.2	0	5.7683	7	0.320965	0.0842603	22.7253	22.9098	22.746	22.7937	0.101096	3	22.6865	22.487	22.2447	22.4727	0.22122	3	502640	538850	277900	429100	512310	596630	0.161775
Zm00001eb207300_P003;Zm00001eb207300_P002;Zm00001eb207300_P001	Zm00001eb207300_P003;Zm00001eb207300_P002;Zm00001eb207300_P001	Zm00001eb207300_P003;Zm00001eb207300_P002;Zm00001eb207300_P001	3	3	13.3	0	35.517	16	0.320837	0.534644	24.3904	25.6744	24.8281	24.9643	0.65272	3	24.1948	25.1738	24.5617	24.6434	0.494595	3	1105600	5176300	722220	973270	2953200	2856800	0.666583
Zm00001eb430450_P002;Zm00001eb430450_P001;Zm00001eb071540_P003;Zm00001eb071540_P002;Zm00001eb071540_P001;Zm00001eb414310_P003;Zm00001eb414310_P001;Zm00001eb025050_P001	Zm00001eb430450_P002;Zm00001eb430450_P001;Zm00001eb071540_P003;Zm00001eb071540_P002;Zm00001eb071540_P001;Zm00001eb414310_P003;Zm00001eb414310_P001;Zm00001eb025050_P001;Zm00001eb414310_P002;Zm00001eb383260_P001	Zm00001eb430450_P002;Zm00001eb430450_P001;Zm00001eb071540_P003;Zm00001eb071540_P002;Zm00001eb071540_P001;Zm00001eb414310_P003;Zm00001eb414310_P001;Zm00001eb025050_P001	14	7	43	0	61.295	51	0.320353	0.232384	27.2136	27.8791	27.5417	27.5448	0.332751	3	27.0431	27.4576	27.1727	27.2245	0.212062	3	9818900	17311000	7584600	10099000	15452000	18494000	0.336781
Zm00001eb252330_P001	Zm00001eb252330_P001	Zm00001eb252330_P001	1	1	4.1	0	3.6937	8	0.320312	0.157816	23.4956	23.3975	23.9325	23.6085	0.28479	3	23.2544	23.1626	23.4477	23.2882	0.145546	3	726610	633250	560690	549280	607980	1121800	0.24759
Zm00001eb189120_P004;Zm00001eb189120_P001;Zm00001eb189120_P002;Zm00001eb189120_P003;Zm00001eb189120_P005	Zm00001eb189120_P004;Zm00001eb189120_P001;Zm00001eb189120_P002;Zm00001eb189120_P003;Zm00001eb189120_P005;Zm00001eb073000_P001;Zm00001eb023300_P001	Zm00001eb189120_P004;Zm00001eb189120_P001;Zm00001eb189120_P002;Zm00001eb189120_P003;Zm00001eb189120_P005	11	3	10.4	0	9.911	9	0.3179	0.457362	21.7736	22.71	22.5304	22.338	0.496945	3	22.276	21.5012	22.2832	22.0201	0.449431	3	63088	85046	64995	86326	46221	156370	0.582573
Zm00001eb014000_P001;Zm00001eb013990_P001	Zm00001eb014000_P001;Zm00001eb013990_P001	Zm00001eb014000_P001;Zm00001eb013990_P001	9	8	85	0	57.688	42	0.317602	0.332693	27.45	27.4186	27.5261	27.4649	0.0552817	3	26.5939	27.554	27.294	27.1473	0.496568	3	24170000	20255000	11395000	9641100	23988000	29971000	0.450782
Zm00001eb124070_P001;Zm00001eb368020_P003;Zm00001eb403860_P003;Zm00001eb188570_P004;Zm00001eb160020_P002;Zm00001eb368020_P002;Zm00001eb148540_P001;Zm00001eb403860_P001;Zm00001eb188570_P003;Zm00001eb397510_P001;Zm00001eb160020_P001;Zm00001eb403860_P004;Zm00	Zm00001eb124070_P001;Zm00001eb368020_P003;Zm00001eb403860_P003;Zm00001eb188570_P004;Zm00001eb160020_P002;Zm00001eb368020_P002;Zm00001eb148540_P001;Zm00001eb403860_P001;Zm00001eb188570_P003;Zm00001eb397510_P001;Zm00001eb160020_P001;Zm00001eb403860_P004;Zm00001eb403860_P002;Zm00001eb427180_P001;Zm00001eb357340_P001;Zm00001eb177270_P001;Zm00001eb040460_P001;Zm00001eb313690_P001;Zm00001eb099910_P001;…	Zm00001eb124070_P001;Zm00001eb368020_P003;Zm00001eb403860_P003;Zm00001eb188570_P004;Zm00001eb160020_P002;Zm00001eb368020_P002;Zm00001eb148540_P001;Zm00001eb403860_P001;Zm00001eb188570_P003;Zm00001eb397510_P001;Zm00001eb160020_P001;Zm00001eb403860_P004;Zm00001eb403860_P002;Zm00001eb427180_P001;Zm00001eb357340_P001;Zm00001eb177270_P001;Zm00001eb040460_P001;Zm00001eb313690_P001;Zm00001eb099910_P001;…	3	3	28.7	0	18.559	22	0.31609	0.302846	26.252	27.1471	26.7407	26.7133	0.448224	3	26.4009	26.5128	26.2778	26.3972	0.117528	3	13476000	29898000	9907400	13966000	22390000	23820000	0.42152
Zm00001eb156450_P003;Zm00001eb156450_P002;Zm00001eb156450_P001	Zm00001eb156450_P003;Zm00001eb156450_P002;Zm00001eb156450_P001	Zm00001eb156450_P003;Zm00001eb156450_P002;Zm00001eb156450_P001	1	1	4.6	0	3.2327	4	0.315849	0.264956	22.0757	21.6545	21.6209	21.7837	0.253442	3	21.5094	21.783	21.1111	21.4678	0.337903	3	363870	268690	152180	230290	320800	317490	0.37101
Zm00001eb035660_P001;Zm00001eb035660_P002;Zm00001eb174610_P002;Zm00001eb174610_P001;Zm00001eb174610_P003	Zm00001eb035660_P001;Zm00001eb035660_P002;Zm00001eb174610_P002;Zm00001eb174610_P001;Zm00001eb174610_P003	Zm00001eb035660_P001;Zm00001eb035660_P002;Zm00001eb174610_P002;Zm00001eb174610_P001;Zm00001eb174610_P003	2	2	4.7	0.00084175	2.255	5	0.315199	0.32856	23.4354	23.3795	23.0339	23.2829	0.217507	3	22.821	23.4626	22.6196	22.9678	0.440265	3	474590	1019700	470170	653320	1042400	1096000	0.446138
Zm00001eb261300_P004;Zm00001eb261300_P003;Zm00001eb261300_P002;Zm00001eb261300_P001;Zm00001eb064210_P004;Zm00001eb064210_P003;Zm00001eb064210_P002;Zm00001eb064210_P001	Zm00001eb261300_P004;Zm00001eb261300_P003;Zm00001eb261300_P002;Zm00001eb261300_P001;Zm00001eb064210_P004;Zm00001eb064210_P003;Zm00001eb064210_P002;Zm00001eb064210_P001	Zm00001eb261300_P004;Zm00001eb261300_P003;Zm00001eb261300_P002;Zm00001eb261300_P001;Zm00001eb064210_P004;Zm00001eb064210_P003;Zm00001eb064210_P002;Zm00001eb064210_P001	1	1	2.4	0.0020576	2.0877	5	0.315079	0.58368	20.9393	NaN	20.5832	20.7613	0.251791	2	20.6335	19.7054	20.9997	20.4462	0.667141	3	69213	0	31731	52475	31628	122890	0.712541
Zm00001eb315530_P005;Zm00001eb315530_P002;Zm00001eb315530_P001;Zm00001eb315530_P004;Zm00001eb315530_P003	Zm00001eb315530_P005;Zm00001eb315530_P002;Zm00001eb315530_P001;Zm00001eb315530_P004;Zm00001eb315530_P003;Zm00001eb351410_P001;Zm00001eb351410_P002;Zm00001eb351410_P004	Zm00001eb315530_P005;Zm00001eb315530_P002;Zm00001eb315530_P001;Zm00001eb315530_P004;Zm00001eb315530_P003	3	2	26.4	0	8.2001	8	0.314638	0.210712	23.6186	23.8059	23.9551	23.7932	0.168588	3	23.8444	23.2239	23.3673	23.4786	0.324847	3	3590800	3172400	2109100	1315100	2605800	4669500	0.311046
Zm00001eb175760_P002	Zm00001eb175760_P002	Zm00001eb175760_P002	3	1	5.4	0.00084388	2.2809	2	0.312325	0.31352	19.8712	20.1701	NaN	20.0207	0.21134	2	20.0371	19.414	19.6739	19.7083	0.312969	3	33741	45521	0	37575	29903	56726	0.431568
Zm00001eb260960_P004;Zm00001eb260960_P003;Zm00001eb260960_P001;Zm00001eb260960_P002	Zm00001eb260960_P004;Zm00001eb260960_P003;Zm00001eb260960_P001;Zm00001eb260960_P002	Zm00001eb260960_P004;Zm00001eb260960_P003;Zm00001eb260960_P001;Zm00001eb260960_P002	11	2	53.6	0	12.823	22	0.310707	0.341677	25.0532	25.5298	25.1812	25.2548	0.246678	3	25.1798	25.2091	24.4432	24.9441	0.43398	3	8461900	12672000	5646000	7301400	10582000	7479700	0.45999
Zm00001eb079540_P002;Zm00001eb079540_P001	Zm00001eb079540_P002;Zm00001eb079540_P001	Zm00001eb079540_P002;Zm00001eb079540_P001	5	2	11.9	0	6.9217	11	0.310394	0.635583	24.0283	23.0346	24.2466	23.7698	0.645982	3	24.0071	23.8639	22.5073	23.4595	0.827654	3	547850	273940	286170	561290	507580	165200	0.76642
Zm00001eb358200_P002;Zm00001eb162090_P003;Zm00001eb162090_P002;Zm00001eb162090_P001;Zm00001eb358200_P004;Zm00001eb358200_P003;Zm00001eb358200_P001	Zm00001eb358200_P002;Zm00001eb162090_P003;Zm00001eb162090_P002;Zm00001eb162090_P001;Zm00001eb358200_P004;Zm00001eb358200_P003;Zm00001eb358200_P001	Zm00001eb358200_P002;Zm00001eb162090_P003;Zm00001eb162090_P002;Zm00001eb162090_P001;Zm00001eb358200_P004;Zm00001eb358200_P003;Zm00001eb358200_P001	2	2	3.2	0	3.6313	5	0.309958	0.449128	22.5327	22.156	23.1927	22.6271	0.524753	3	22.5671	21.8954	22.489	22.3172	0.367356	3	186770	151970	123630	145170	31793	318970	0.574389
Zm00001eb192700_P001;Zm00001eb257500_P005;Zm00001eb257500_P004;Zm00001eb257500_P003;Zm00001eb257500_P002;Zm00001eb257500_P001;Zm00001eb086150_P001	Zm00001eb192700_P001;Zm00001eb257500_P005;Zm00001eb257500_P004;Zm00001eb257500_P003;Zm00001eb257500_P002;Zm00001eb257500_P001;Zm00001eb086150_P001	Zm00001eb192700_P001;Zm00001eb257500_P005;Zm00001eb257500_P004;Zm00001eb257500_P003;Zm00001eb257500_P002;Zm00001eb257500_P001;Zm00001eb086150_P001	4	3	24.5	0	7.6024	14	0.30945	0.407724	24.9831	24.5169	24.3758	24.6253	0.317842	3	23.9979	24.8742	24.0753	24.3158	0.485146	3	4931800	3490800	2484700	2524200	4003500	4860100	0.530745
Zm00001eb347340_P002;Zm00001eb347340_P001	Zm00001eb347340_P002;Zm00001eb347340_P001	Zm00001eb347340_P002;Zm00001eb347340_P001	5	0	42.9	0	15.609	17	0.309256	0.346005	25.9674	26.7005	26.6321	26.4334	0.404976	3	26.062	26.4468	25.8636	26.1241	0.296494	3	8870200	14866000	5184900	7676500	10755000	14459000	0.462754
Zm00001eb345420_P003;Zm00001eb345420_P005;Zm00001eb345420_P004;Zm00001eb345420_P002;Zm00001eb345420_P001;Zm00001eb356560_P002;Zm00001eb356560_P001;Zm00001eb356560_P003	Zm00001eb345420_P003;Zm00001eb345420_P005;Zm00001eb345420_P004;Zm00001eb345420_P002;Zm00001eb345420_P001;Zm00001eb356560_P002;Zm00001eb356560_P001;Zm00001eb356560_P003;Zm00001eb320690_P001	Zm00001eb345420_P003;Zm00001eb345420_P005;Zm00001eb345420_P004;Zm00001eb345420_P002;Zm00001eb345420_P001;Zm00001eb356560_P002;Zm00001eb356560_P001;Zm00001eb356560_P003	6	6	16.4	0	7.0061	18	0.308781	0.0867108	25.7765	25.8284	25.6769	25.7606	0.0769418	3	25.2983	25.3485	25.7086	25.4518	0.223825	3	2565000	2818300	2294900	2012200	2393500	4790500	0.166542
Zm00001eb022740_P001;Zm00001eb022740_P002	Zm00001eb022740_P001;Zm00001eb022740_P002	Zm00001eb022740_P001;Zm00001eb022740_P002	2	2	2.6	0.0016639	2.164	6	0.308441	0.528957	21.8492	21.7425	21.8722	21.8213	0.0692406	3	22.2968	20.7517	21.4901	21.5129	0.772781	3	64459	75208	50111	107160	44180	113320	0.65973
Zm00001eb255370_P001;Zm00001eb255370_P002	Zm00001eb255370_P001;Zm00001eb255370_P002	Zm00001eb255370_P001;Zm00001eb255370_P002	1	1	3.8	0.0020636	2.1065	3	0.307959	0.136939	21.7852	21.2334	21.5938	21.5375	0.28019	3	21.2394	21.1617	21.2875	21.2295	0.0635218	3	295550	199350	160240	184440	206170	350370	0.224541
Zm00001eb430100_P001	Zm00001eb430100_P001	Zm00001eb430100_P001	1	1	5.9	0	2.5574	2	0.30769	0.377278	NaN	21.8523	22.1331	21.9927	0.198503	2	NaN	21.9196	21.4504	21.685	0.331757	2	0	491220	361620	0	572610	653800	0.497224
Zm00001eb004400_P002;Zm00001eb004400_P003;Zm00001eb004400_P001	Zm00001eb004400_P002;Zm00001eb004400_P003;Zm00001eb004400_P001	Zm00001eb004400_P002;Zm00001eb004400_P003;Zm00001eb004400_P001	9	9	27.2	0	65.535	29	0.307611	0.210514	25.5956	25.2627	25.0926	25.317	0.255845	3	24.727	25.0994	25.2018	25.0094	0.249877	3	1904700	1706300	820800	1069900	1520500	2497300	0.311217
Zm00001eb245620_P001	Zm00001eb245620_P001	Zm00001eb245620_P001	1	1	11.4	0.0037864	1.6941	2	0.307203	1	21.8428	21.8381	22.3697	22.0169	0.305538	3	NaN	21.7096	NaN	21.7097	NaN	1	522440	487110	417820	0	488910	0	0.95418
Zm00001eb236410_P003;Zm00001eb206030_P001;Zm00001eb236410_P002;Zm00001eb236410_P001	Zm00001eb236410_P003;Zm00001eb206030_P001;Zm00001eb236410_P002;Zm00001eb236410_P001	Zm00001eb236410_P003;Zm00001eb206030_P001;Zm00001eb236410_P002;Zm00001eb236410_P001	1	1	2.1	0.0023678	1.8872	3	0.306881	0.350797	20.821	21.3815	20.6788	20.9605	0.371518	3	20.6928	20.9723	20.2956	20.6536	0.340075	3	93716	137400	48216	80794	115840	111470	0.469703
Zm00001eb067550_P004;Zm00001eb067550_P003;Zm00001eb067550_P002;Zm00001eb067550_P001	Zm00001eb067550_P004;Zm00001eb067550_P003;Zm00001eb067550_P002;Zm00001eb067550_P001	Zm00001eb067550_P004;Zm00001eb067550_P003;Zm00001eb067550_P002;Zm00001eb067550_P001	1	1	3.4	0	2.6602	1	0.305294	0.557577	20.8672	20.4773	NaN	20.6723	0.275659	2	20.2211	19.8623	21.0175	20.367	0.591273	3	132560	76352	0	50725	35379	158260	0.692276
Zm00001eb087650_P003;Zm00001eb419600_P001;Zm00001eb087650_P002	Zm00001eb087650_P003;Zm00001eb419600_P001;Zm00001eb087650_P002	Zm00001eb087650_P003;Zm00001eb419600_P001;Zm00001eb087650_P002	1	1	12	0.0062362	1.5181	3	0.303486	0.555439	21.0119	21.3266	NaN	21.1693	0.222472	2	21.2893	21.1224	20.1857	20.8658	0.594869	3	267010	307220	0	280100	270050	256420	0.690569
Zm00001eb062600_P001	Zm00001eb062600_P001	Zm00001eb062600_P001	8	1	54	0	2.4417	5	0.302509	0.435026	21.1078	21.8784	21.8099	21.5987	0.426532	3	20.9146	21.7597	21.2142	21.2962	0.428478	3	301420	508450	287750	247080	509020	552560	0.559877
Zm00001eb071110_P001	Zm00001eb071110_P001	Zm00001eb071110_P001	6	6	24.2	0	39.649	25	0.301996	0.350897	25.8333	26.058	25.5285	25.8066	0.265737	3	25.2908	25.9868	25.2361	25.5046	0.418528	3	2833000	2832000	1631600	1838600	3493800	4436100	0.46942
Zm00001eb149230_P001	Zm00001eb149230_P001	Zm00001eb149230_P001	2	2	25	0	18.335	4	0.300879	0.328748	22.8703	22.8325	23.0446	22.9158	0.113124	3	22.7234	22.1153	23.0059	22.6149	0.455111	3	1486000	2352500	805120	1136000	560760	4002500	0.446101
Zm00001eb418060_P001	Zm00001eb418060_P001	Zm00001eb418060_P001	7	6	37.2	0	45.04	35	0.300449	0.359488	26.7117	26.7538	26.9319	26.7991	0.116878	3	26.3234	26.121	27.0516	26.4987	0.489449	3	14461000	14906000	9931100	10106000	12517000	34421000	0.477491
Zm00001eb340580_P001	Zm00001eb340580_P001;Zm00001eb131040_P001	Zm00001eb340580_P001	12	2	62.6	0	2.5841	1	0.300278	0.204073	22.5825	22.8241	23.0798	22.8288	0.248671	3	22.5408	22.5162	NaN	22.5285	0.0174009	2	331830	1377200	261170	1356700	1082600	42690	0.301562
Zm00001eb072460_P001	Zm00001eb072460_P001	Zm00001eb072460_P001	1	1	3.4	0	2.7982	3	0.300093	0.642139	19.7233	20.3226	NaN	20.0229	0.42374	2	20.1885	19.2572	NaN	19.7228	0.658478	2	43982	65883	0	56899	34220	0	0.772841
Zm00001eb039380_P001	Zm00001eb039380_P001	Zm00001eb039380_P001	8	1	44.4	0.00083542	2.1897	1	0.299576	0.372581	21.634	22.2689	21.5434	21.8154	0.395332	3	21.3719	21.8973	21.2784	21.5159	0.333619	3	617010	785770	319350	402110	955340	641770	0.492752
Zm00001eb141930_P001	Zm00001eb141930_P001	Zm00001eb141930_P001	22	7	57.5	0	77.669	136	0.299534	0.0788392	29.8166	29.6434	29.613	29.691	0.109823	3	29.221	29.354	29.5993	29.3914	0.191923	3	40390000	41358000	21209000	27694000	34956000	56045000	0.153509
Zm00001eb174670_P003;Zm00001eb174670_P001;Zm00001eb174670_P002	Zm00001eb174670_P003;Zm00001eb174670_P001;Zm00001eb174670_P002	Zm00001eb174670_P003;Zm00001eb174670_P001;Zm00001eb174670_P002	2	2	5.2	0	4.262	7	0.297041	0.670981	21.0475	21.7154	NaN	21.3814	0.472271	2	21.9828	20.5661	20.7042	21.0844	0.781152	3	105120	165140	0	188400	80924	176900	0.793345
Zm00001eb059830_P004;Zm00001eb059830_P005;Zm00001eb059830_P001;Zm00001eb059830_P002	Zm00001eb059830_P004;Zm00001eb059830_P005;Zm00001eb059830_P001;Zm00001eb059830_P002;Zm00001eb059830_P003	Zm00001eb059830_P004;Zm00001eb059830_P005;Zm00001eb059830_P001;Zm00001eb059830_P002	5	5	15.2	0	27.205	13	0.296532	0.393578	23.8279	23.7007	24.1963	23.9083	0.257405	3	23.5828	23.1549	24.0977	23.6118	0.472096	3	865010	771120	633130	1242000	49887	1869000	0.515721
Zm00001eb291310_P003;Zm00001eb291310_P001;Zm00001eb291310_P002;Zm00001eb352310_P002;Zm00001eb352310_P001	Zm00001eb291310_P003;Zm00001eb291310_P001;Zm00001eb291310_P002;Zm00001eb352310_P002;Zm00001eb352310_P001	Zm00001eb291310_P003;Zm00001eb291310_P001;Zm00001eb291310_P002;Zm00001eb352310_P002;Zm00001eb352310_P001	3	1	7.2	0	7.0556	9	0.296177	0.00393511	22.8067	22.7856	22.7762	22.7895	0.0156207	3	22.5843	22.4782	22.4176	22.4933	0.0843796	3	365100	499250	168820	310770	240200	202590	0.0234743
Zm00001eb116930_P003;Zm00001eb116930_P002;Zm00001eb116930_P001	Zm00001eb116930_P003;Zm00001eb116930_P002;Zm00001eb116930_P001	Zm00001eb116930_P003;Zm00001eb116930_P002;Zm00001eb116930_P001	17	5	50.6	0	45.756	47	0.295267	0.295445	26.7849	27.5134	27.1081	27.1355	0.365025	3	26.9163	27.0102	26.5942	26.8402	0.218177	3	6559000	12587000	2788600	8092700	9731500	9358100	0.410139
Zm00001eb159820_P003;Zm00001eb159820_P002;Zm00001eb159820_P001	Zm00001eb159820_P003;Zm00001eb159820_P002;Zm00001eb159820_P001	Zm00001eb159820_P003;Zm00001eb159820_P002;Zm00001eb159820_P001	2	2	8.3	0	9.0376	5	0.294769	0.242046	22.8091	22.8632	23.4439	23.0387	0.351944	3	22.8233	22.804	22.6046	22.744	0.121076	3	505810	520110	364390	478660	357060	828240	0.350151
Zm00001eb168750_P002;Zm00001eb168750_P003;Zm00001eb168750_P001	Zm00001eb168750_P002;Zm00001eb168750_P003;Zm00001eb168750_P001	Zm00001eb168750_P002;Zm00001eb168750_P003;Zm00001eb168750_P001	2	2	11.4	0	4.5737	7	0.293741	0.555071	23.5551	23.4408	23.3249	23.4402	0.115119	3	23.7834	22.273	23.3831	23.1465	0.7825	3	1454600	723720	833800	1811300	732250	2460500	0.690496
Zm00001eb198450_P001;Zm00001eb198450_P002;Zm00001eb198450_P003	Zm00001eb198450_P001;Zm00001eb198450_P002;Zm00001eb198450_P003	Zm00001eb198450_P001;Zm00001eb198450_P002;Zm00001eb198450_P003	3	3	6.2	0	2.597	4	0.293737	0.459182	21.5961	21.5845	21.7099	21.6301	0.0693501	3	21.9804	21.2804	20.7484	21.3364	0.617935	3	124100	157090	104310	263000	25501	19321	0.584746
Zm00001eb340590_P001;Zm00001eb340590_P003;Zm00001eb340590_P002	Zm00001eb340590_P001;Zm00001eb340590_P003;Zm00001eb340590_P002	Zm00001eb340590_P001;Zm00001eb340590_P003;Zm00001eb340590_P002	12	4	32	0	91.931	40	0.293524	0.0707516	26.4153	26.4967	26.1396	26.3505	0.187186	3	26.0933	26.1235	25.9541	26.057	0.0903521	3	4014500	3355600	2266500	4019200	4376300	5983700	0.141203
Zm00001eb125200_P006;Zm00001eb125200_P003;Zm00001eb125200_P005;Zm00001eb125200_P004;Zm00001eb125200_P001;Zm00001eb125200_P008;Zm00001eb125200_P002	Zm00001eb125200_P006;Zm00001eb125200_P003;Zm00001eb125200_P005;Zm00001eb125200_P004;Zm00001eb125200_P001;Zm00001eb125200_P008;Zm00001eb125200_P002;Zm00001eb125200_P007	Zm00001eb125200_P006;Zm00001eb125200_P003;Zm00001eb125200_P005;Zm00001eb125200_P004;Zm00001eb125200_P001;Zm00001eb125200_P008;Zm00001eb125200_P002	4	4	17.1	0	7.7394	15	0.293514	0.0874934	23.418	23.1384	23.5248	23.3604	0.199515	3	22.972	23.0478	23.1809	23.0669	0.10571	3	1027800	674880	582820	684690	1029000	1443000	0.167516
Zm00001eb120200_P001	Zm00001eb120200_P001	Zm00001eb120200_P001	3	3	17.4	0	3.8818	4	0.293377	0.773604	21.8138	21.3287	21.3946	21.5124	0.263135	3	20.0152	20.568	23.0737	21.219	1.62985	3	166830	543750	123640	255960	241340	680270	0.862507
Zm00001eb410660_P005;Zm00001eb410660_P004;Zm00001eb410660_P003;Zm00001eb410660_P002;Zm00001eb410660_P001	Zm00001eb410660_P005;Zm00001eb410660_P004;Zm00001eb410660_P003;Zm00001eb410660_P002;Zm00001eb410660_P001;Zm00001eb137730_P001;Zm00001eb137730_P004;Zm00001eb137730_P003;Zm00001eb137730_P002	Zm00001eb410660_P005;Zm00001eb410660_P004;Zm00001eb410660_P003;Zm00001eb410660_P002;Zm00001eb410660_P001	8	8	19.5	0	35.964	22	0.292419	0.238777	24.2342	24.2559	23.7693	24.0865	0.274892	3	23.7248	23.5943	24.063	23.7941	0.241872	3	779900	685500	190380	454490	553690	1839100	0.346405
Zm00001eb422870_P003;Zm00001eb422870_P002;Zm00001eb422870_P001	Zm00001eb422870_P003;Zm00001eb422870_P002;Zm00001eb422870_P001	Zm00001eb422870_P003;Zm00001eb422870_P002;Zm00001eb422870_P001	5	1	14.4	0	7.2952	6	0.291914	0.502774	22.529	23.2279	22.7838	22.8469	0.353699	3	23.0797	22.6679	21.9174	22.555	0.589343	3	269090	431900	188380	369380	318430	299850	0.63235
Zm00001eb134090_P001	Zm00001eb134090_P001	Zm00001eb134090_P001	7	3	7.8	0	7.5182	13	0.29154	0.41953	23.5349	23.0402	23.2046	23.2599	0.251964	3	23.405	23.0804	22.4197	22.9684	0.502084	3	186810	219370	94251	260680	263970	230500	0.542964
Zm00001eb401550_P001;Zm00001eb401550_P002	Zm00001eb401550_P001;Zm00001eb401550_P002	Zm00001eb401550_P001;Zm00001eb401550_P002	2	2	17.5	0	4.4245	5	0.291452	0.353647	22.8379	22.8511	22.5791	22.756	0.153333	3	21.9517	22.8264	22.6156	22.4646	0.456471	3	775520	631580	352320	329360	628680	917780	0.471199
Zm00001eb370100_P001;Zm00001eb370100_P003;Zm00001eb370100_P002;Zm00001eb151790_P001;Zm00001eb151790_P003;Zm00001eb151790_P002	Zm00001eb370100_P001;Zm00001eb370100_P003;Zm00001eb370100_P002;Zm00001eb151790_P001;Zm00001eb151790_P003;Zm00001eb151790_P002;Zm00001eb292390_P001	Zm00001eb370100_P001;Zm00001eb370100_P003;Zm00001eb370100_P002;Zm00001eb151790_P001;Zm00001eb151790_P003;Zm00001eb151790_P002	8	8	19.9	0	22.309	25	0.291204	0.246484	24.4112	24.7146	24.5834	24.5697	0.152135	3	24.6024	23.9256	24.3076	24.2785	0.339311	3	1161400	1180000	589240	949250	683270	1572100	0.352605
Zm00001eb166850_P002;Zm00001eb166850_P001	Zm00001eb166850_P002;Zm00001eb166850_P001	Zm00001eb166850_P002;Zm00001eb166850_P001	5	2	17.3	0	19.119	24	0.290737	0.292729	25.0952	25.0632	25.0179	25.0588	0.0388227	3	24.9183	24.2997	25.0862	24.768	0.414195	3	2397900	1815600	1052200	1492500	1018800	2931100	0.40693
Zm00001eb030980_P004;Zm00001eb030980_P002;Zm00001eb030980_P003;Zm00001eb030980_P001	Zm00001eb030980_P004;Zm00001eb030980_P002;Zm00001eb030980_P003;Zm00001eb030980_P001	Zm00001eb030980_P004;Zm00001eb030980_P002;Zm00001eb030980_P003;Zm00001eb030980_P001	5	5	10.4	0	11.042	20	0.290064	0.175564	24.4193	24.3084	24.1682	24.2986	0.12583	3	24.2084	24.1268	23.6904	24.0086	0.278534	3	1342900	1354300	659490	890590	792680	1428400	0.269598
Zm00001eb005140_P001;Zm00001eb396650_P001	Zm00001eb005140_P001;Zm00001eb396650_P001	Zm00001eb005140_P001;Zm00001eb396650_P001	5	5	47.7	0	46.494	30	0.290024	0.222285	26.5852	27.1442	26.5281	26.7525	0.340451	3	26.4137	26.5449	26.4289	26.4625	0.0717378	3	34375000	49533000	20939000	33858000	38286000	50938000	0.325526
Zm00001eb043000_P002;Zm00001eb043000_P001;Zm00001eb309240_P002	Zm00001eb043000_P002;Zm00001eb043000_P001;Zm00001eb309240_P002;Zm00001eb153820_P002;Zm00001eb153820_P001;Zm00001eb309240_P001	Zm00001eb043000_P002;Zm00001eb043000_P001;Zm00001eb309240_P002	4	4	7	0	5.96	6	0.288565	0.376242	22.5188	23.2974	23.0096	22.9419	0.393688	3	22.9935	22.3794	22.5871	22.6533	0.312344	3	322990	429080	243210	317800	212110	488890	0.496472
Zm00001eb190990_P001	Zm00001eb190990_P001	Zm00001eb190990_P001	3	3	6.8	0	5.1911	8	0.287596	0.323236	22.2708	23.0596	22.6071	22.6458	0.395794	3	22.1401	22.5261	22.4085	22.3582	0.197825	3	234350	272640	157800	206390	335180	414470	0.440805
Zm00001eb361080_P004;Zm00001eb361080_P003;Zm00001eb155580_P001;Zm00001eb155580_P002;Zm00001eb155580_P003;Zm00001eb361080_P006;Zm00001eb361080_P005	Zm00001eb361080_P004;Zm00001eb361080_P003;Zm00001eb155580_P001;Zm00001eb155580_P002;Zm00001eb155580_P003;Zm00001eb361080_P006;Zm00001eb361080_P005;Zm00001eb361080_P001;Zm00001eb361080_P002;Zm00001eb270600_P001	Zm00001eb361080_P004;Zm00001eb361080_P003;Zm00001eb155580_P001;Zm00001eb155580_P002;Zm00001eb155580_P003;Zm00001eb361080_P006;Zm00001eb361080_P005	7	7	24.8	0	25.004	22	0.287586	0.359725	23.774	23.7849	24.4062	23.9884	0.361891	3	23.771	23.3533	23.9781	23.7008	0.318265	3	1030400	736760	658700	732090	715380	1498900	0.477636
Zm00001eb421600_P001	Zm00001eb421600_P001	Zm00001eb421600_P001	9	3	15.8	0	44.608	38	0.287083	0.709105	26.6255	26.4949	27.0523	26.7242	0.291507	3	27.0682	25.0464	27.1968	26.4371	1.20613	3	3751300	3282200	3206900	4953800	1441800	9215000	0.823989
Zm00001eb297160_P001;Zm00001eb344790_P002;Zm00001eb344790_P001;Zm00001eb297160_P003;Zm00001eb297160_P002	Zm00001eb297160_P001;Zm00001eb344790_P002;Zm00001eb344790_P001;Zm00001eb297160_P003;Zm00001eb297160_P002	Zm00001eb297160_P001;Zm00001eb344790_P002;Zm00001eb344790_P001;Zm00001eb297160_P003;Zm00001eb297160_P002	1	1	6.6	0	8.6556	6	0.286415	0.163884	22.7377	22.1975	22.5295	22.4882	0.27243	3	22.2879	22.0871	22.2304	22.2018	0.103406	3	829230	563870	421160	568960	567740	993390	0.254414
Zm00001eb228860_P002;Zm00001eb228860_P001	Zm00001eb228860_P002;Zm00001eb228860_P001	Zm00001eb228860_P002;Zm00001eb228860_P001	3	3	18.5	0	4.8651	8	0.283287	0.0925546	23.9594	24.3088	24.0229	24.097	0.186084	3	23.7129	23.9505	23.7779	23.8138	0.122771	3	2282700	1382400	840370	1381100	2839200	2179900	0.173491
Zm00001eb176350_P002;Zm00001eb176350_P001	Zm00001eb176350_P002;Zm00001eb176350_P001	Zm00001eb176350_P002;Zm00001eb176350_P001	6	6	31.1	0	21.64	17	0.281887	0.111644	23.743	23.8012	24.1666	23.9036	0.229596	3	23.7022	23.5765	23.5866	23.6217	0.0698501	3	1269500	1190000	779630	338190	367270	909140	0.193486
Zm00001eb358220_P005;Zm00001eb358220_P004;Zm00001eb358220_P003;Zm00001eb358220_P002;Zm00001eb358220_P001;Zm00001eb162120_P006;Zm00001eb162120_P005;Zm00001eb162120_P004;Zm00001eb162120_P003;Zm00001eb162120_P002;Zm00001eb162120_P001;Zm00001eb061610_P005;Zm00	Zm00001eb358220_P005;Zm00001eb358220_P004;Zm00001eb358220_P003;Zm00001eb358220_P002;Zm00001eb358220_P001;Zm00001eb162120_P006;Zm00001eb162120_P005;Zm00001eb162120_P004;Zm00001eb162120_P003;Zm00001eb162120_P002;Zm00001eb162120_P001;Zm00001eb061610_P005;Zm00001eb061610_P004;Zm00001eb061610_P003;Zm00001eb061610_P002;Zm00001eb061610_P001;Zm00001eb386640_P003;Zm00001eb386640_P002;Zm00001eb386640_P001;…	Zm00001eb358220_P005;Zm00001eb358220_P004;Zm00001eb358220_P003;Zm00001eb358220_P002;Zm00001eb358220_P001;Zm00001eb162120_P006;Zm00001eb162120_P005;Zm00001eb162120_P004;Zm00001eb162120_P003;Zm00001eb162120_P002;Zm00001eb162120_P001;Zm00001eb061610_P005;Zm00001eb061610_P004;Zm00001eb061610_P003;Zm00001eb061610_P002;Zm00001eb061610_P001;Zm00001eb386640_P003;Zm00001eb386640_P002;Zm00001eb386640_P001;…	2	2	12.7	0	6.2352	13	0.280636	0.122068	23.8506	23.6562	23.8203	23.7757	0.104582	3	23.5959	23.6524	23.2369	23.4951	0.225381	3	1787200	1294300	1004500	1317300	1330800	1648300	0.207635
Zm00001eb403940_P003;Zm00001eb208520_P003;Zm00001eb208520_P002;Zm00001eb403940_P004;Zm00001eb001260_P001;Zm00001eb208520_P001;Zm00001eb403940_P001;Zm00001eb403940_P002	Zm00001eb403940_P003;Zm00001eb208520_P003;Zm00001eb208520_P002;Zm00001eb403940_P004;Zm00001eb001260_P001;Zm00001eb208520_P001;Zm00001eb403940_P001;Zm00001eb403940_P002;Zm00001eb103870_P001;Zm00001eb236580_P001;Zm00001eb040540_P004;Zm00001eb040540_P005;Zm00001eb040540_P003;Zm00001eb040540_P001;Zm00001eb040540_P002;Zm00001eb287310_P003;Zm00001eb202020_P001;Zm00001eb055820_P001;Zm00001eb367750_P001;…	Zm00001eb403940_P003;Zm00001eb208520_P003;Zm00001eb208520_P002;Zm00001eb403940_P004;Zm00001eb001260_P001;Zm00001eb208520_P001;Zm00001eb403940_P001;Zm00001eb403940_P002	5	5	19.2	0	4.395	8	0.279551	0.298613	23.8378	23.7393	23.1053	23.5608	0.39752	3	23.2545	23.3723	23.217	23.2813	0.0809921	3	904030	706280	351930	501560	802540	968590	0.415139
Zm00001eb378000_P001;Zm00001eb378000_P002	Zm00001eb378000_P001;Zm00001eb378000_P002	Zm00001eb378000_P001;Zm00001eb378000_P002	5	4	52.2	0	18.059	22	0.278761	0.562872	26.8115	25.8421	25.8735	26.1757	0.550846	3	26.04	26.3436	25.3072	25.897	0.532798	3	20464000	17296000	10143000	13728000	15924000	24059000	0.697039
Zm00001eb010560_P003;Zm00001eb010560_P002;Zm00001eb010560_P001;Zm00001eb398680_P001	Zm00001eb010560_P003;Zm00001eb010560_P002;Zm00001eb010560_P001;Zm00001eb398680_P001	Zm00001eb010560_P003;Zm00001eb010560_P002;Zm00001eb010560_P001;Zm00001eb398680_P001	1	1	1.1	0.0023838	1.9102	2	0.276415	0.447351	20.3753	19.7704	19.8514	19.999	0.328344	3	19.9929	19.4524	NaN	19.7226	0.38218	2	23987	17224	11119	17246	13450	0	0.572631
Zm00001eb396730_P004;Zm00001eb396730_P002;Zm00001eb396730_P003;Zm00001eb396730_P001	Zm00001eb396730_P004;Zm00001eb396730_P002;Zm00001eb396730_P003;Zm00001eb396730_P001	Zm00001eb396730_P004;Zm00001eb396730_P002;Zm00001eb396730_P003;Zm00001eb396730_P001	8	5	43.2	0	28.272	26	0.275976	0.153714	24.8352	24.5756	24.5452	24.652	0.159355	3	24.122	24.4886	24.5175	24.376	0.22046	3	4037700	3783500	1389400	2407200	4697900	8457000	0.242463
Zm00001eb164860_P002;Zm00001eb164860_P001;Zm00001eb164860_P003	Zm00001eb164860_P002;Zm00001eb164860_P001;Zm00001eb164860_P003;Zm00001eb373400_P001	Zm00001eb164860_P002;Zm00001eb164860_P001;Zm00001eb164860_P003	11	11	25.7	0	43.298	43	0.275846	0.0984529	27.6015	27.6328	27.5979	27.6107	0.0191744	3	27.5896	27.2307	27.1843	27.3349	0.221838	3	12608000	13207000	6236000	10194000	10345000	17678000	0.179319
Zm00001eb081570_P003;Zm00001eb081570_P001;Zm00001eb081570_P002	Zm00001eb081570_P003;Zm00001eb081570_P001;Zm00001eb081570_P002;Zm00001eb423470_P002;Zm00001eb423470_P001	Zm00001eb081570_P003;Zm00001eb081570_P001;Zm00001eb081570_P002	4	4	18.4	0	13.725	14	0.275179	0.251461	24.2644	23.8155	24.506	24.1953	0.35039	3	23.8624	23.9856	23.9122	23.9201	0.0619924	3	1620400	1084500	1281400	918650	1113100	2029100	0.356017
Zm00001eb049290_P004;Zm00001eb049290_P003;Zm00001eb049290_P002;Zm00001eb049290_P001	Zm00001eb049290_P004;Zm00001eb049290_P003;Zm00001eb049290_P002;Zm00001eb049290_P001	Zm00001eb049290_P004;Zm00001eb049290_P003;Zm00001eb049290_P002;Zm00001eb049290_P001	11	4	29.8	0	22.21	28	0.273754	0.0243116	25.2484	25.2396	25.1236	25.2038	0.069665	3	24.82	25.0495	24.9208	24.9301	0.115008	3	1375700	1087900	778460	945670	1094900	2284600	0.0742024
Zm00001eb260880_P002;Zm00001eb260880_P001;Zm00001eb173790_P003;Zm00001eb173790_P002;Zm00001eb173790_P001	Zm00001eb260880_P002;Zm00001eb260880_P001;Zm00001eb173790_P003;Zm00001eb173790_P002;Zm00001eb173790_P001	Zm00001eb260880_P002;Zm00001eb260880_P001;Zm00001eb173790_P003;Zm00001eb173790_P002;Zm00001eb173790_P001	4	4	72.5	0	13.631	12	0.273411	0.486283	23.7043	24.5339	23.709	23.9824	0.477618	3	23.4077	23.5667	24.1526	23.709	0.392302	3	4655900	8670700	2646400	3573500	5366000	11321000	0.61723
Zm00001eb063690_P002;Zm00001eb063690_P004;Zm00001eb063690_P003;Zm00001eb063690_P001;Zm00001eb211150_P004;Zm00001eb211150_P001	Zm00001eb063690_P002;Zm00001eb063690_P004;Zm00001eb063690_P003;Zm00001eb063690_P001;Zm00001eb211150_P004;Zm00001eb211150_P001;Zm00001eb211150_P003;Zm00001eb211150_P002;Zm00001eb385790_P001;Zm00001eb385790_P002	Zm00001eb063690_P002;Zm00001eb063690_P004;Zm00001eb063690_P003;Zm00001eb063690_P001;Zm00001eb211150_P004;Zm00001eb211150_P001	7	7	13.2	0	15.023	22	0.27322	0.219025	24.3548	23.9812	24.4764	24.2708	0.258078	3	24.1953	23.9971	23.8004	23.9976	0.197462	3	732020	291350	385550	621570	566490	754680	0.321158
Zm00001eb036750_P001;Zm00001eb036750_P002	Zm00001eb036750_P001;Zm00001eb036750_P002	Zm00001eb036750_P001;Zm00001eb036750_P002	3	3	29.8	0	5.8442	9	0.272785	0.387129	23.8617	23.8732	24.1837	23.9729	0.182636	3	23.9995	23.1805	23.9202	23.7001	0.451742	3	1993200	1717600	1263900	2465900	1155000	4523900	0.509839
Zm00001eb109870_P002;Zm00001eb109870_P001	Zm00001eb109870_P002;Zm00001eb109870_P001	Zm00001eb109870_P002;Zm00001eb109870_P001	1	1	4.8	0.002045	2.0445	4	0.270321	0.279127	21.3353	21.5673	21.7404	21.5477	0.203231	3	20.9499	21.5766	21.3055	21.2773	0.314298	3	229640	249550	166960	154120	273010	358420	0.3895
Zm00001eb369750_P001	Zm00001eb369750_P001	Zm00001eb369750_P001	5	1	43.8	0.0019976	1.93	5	0.269943	0.35225	22.4062	21.8236	22.1632	22.131	0.292609	3	21.4766	22.0876	22.0189	21.8611	0.334669	3	542170	358000	266340	266770	456910	705860	0.470662
Zm00001eb276860_P007;Zm00001eb276860_P006;Zm00001eb276860_P005;Zm00001eb276860_P004;Zm00001eb276860_P003;Zm00001eb276860_P001;Zm00001eb276860_P002	Zm00001eb276860_P007;Zm00001eb276860_P006;Zm00001eb276860_P005;Zm00001eb276860_P004;Zm00001eb276860_P003;Zm00001eb276860_P001;Zm00001eb276860_P002;Zm00001eb346370_P001	Zm00001eb276860_P007;Zm00001eb276860_P006;Zm00001eb276860_P005;Zm00001eb276860_P004;Zm00001eb276860_P003;Zm00001eb276860_P001;Zm00001eb276860_P002	18	2	38.7	0	31.629	30	0.269941	0.221289	26.0145	26.1873	26.5972	26.2663	0.299274	3	26.0508	25.8572	26.0811	25.9964	0.121462	3	4314000	5542700	2687500	5680200	7174500	10146000	0.324412
Zm00001eb078040_P002;Zm00001eb078040_P001	Zm00001eb078040_P002;Zm00001eb078040_P001	Zm00001eb078040_P002;Zm00001eb078040_P001	8	2	18	0	2.4547	2	0.2696	0.301804	22.5389	22.342	21.7936	22.2248	0.386209	3	22.0393	21.9444	21.882	21.9552	0.0791832	3	240940	224540	83795	177540	113590	165040	0.420821
Zm00001eb430670_P001;Zm00001eb071140_P001	Zm00001eb430670_P001;Zm00001eb071140_P001	Zm00001eb430670_P001;Zm00001eb071140_P001	1	1	4.7	0.0020096	1.9666	1	0.269379	0.515285	21.0209	21.1773	20.8164	21.0049	0.180935	3	20.385	20.3598	21.4616	20.7355	0.628963	3	165820	203650	73289	64364	71280	281240	0.647577
Zm00001eb185610_P003;Zm00001eb185610_P002;Zm00001eb185610_P006;Zm00001eb185610_P001;Zm00001eb185610_P005;Zm00001eb185610_P004	Zm00001eb185610_P003;Zm00001eb185610_P002;Zm00001eb185610_P006;Zm00001eb185610_P001;Zm00001eb185610_P005;Zm00001eb185610_P004	Zm00001eb185610_P003;Zm00001eb185610_P002;Zm00001eb185610_P006;Zm00001eb185610_P001;Zm00001eb185610_P005;Zm00001eb185610_P004	2	2	11.1	0.00086022	2.4038	4	0.268356	0.402314	22.9374	23.0625	22.546	22.8486	0.269448	3	22.8288	22.8134	22.0986	22.5803	0.417203	3	705330	744860	160800	274180	578790	1114900	0.525196
Zm00001eb136490_P001;Zm00001eb136490_P002	Zm00001eb136490_P001;Zm00001eb136490_P002	Zm00001eb136490_P001;Zm00001eb136490_P002	39	5	53.2	0	323.31	347	0.267996	0.0580093	31.3887	31.4346	31.3731	31.3988	0.0319586	3	30.9662	31.3118	31.1144	31.1308	0.173379	3	90267000	92863000	54426000	66077000	93220000	130310000	0.125793
Zm00001eb303910_P001;Zm00001eb211780_P004;Zm00001eb211780_P001;Zm00001eb094940_P003;Zm00001eb094940_P002;Zm00001eb094940_P001;Zm00001eb351420_P002;Zm00001eb351420_P001;Zm00001eb289730_P004;Zm00001eb289730_P001;Zm00001eb062530_P002;Zm00001eb062530_P001;Zm00	Zm00001eb303910_P001;Zm00001eb211780_P004;Zm00001eb211780_P001;Zm00001eb094940_P003;Zm00001eb094940_P002;Zm00001eb094940_P001;Zm00001eb351420_P002;Zm00001eb351420_P001;Zm00001eb289730_P004;Zm00001eb289730_P001;Zm00001eb062530_P002;Zm00001eb062530_P001;Zm00001eb094950_P001;Zm00001eb019960_P001;Zm00001eb211780_P003;Zm00001eb289730_P002;Zm00001eb289730_P003;Zm00001eb372300_P001;Zm00001eb055500_P001;…	Zm00001eb303910_P001;Zm00001eb211780_P004;Zm00001eb211780_P001;Zm00001eb094940_P003;Zm00001eb094940_P002;Zm00001eb094940_P001;Zm00001eb351420_P002;Zm00001eb351420_P001;Zm00001eb289730_P004;Zm00001eb289730_P001;Zm00001eb062530_P002;Zm00001eb062530_P001;Zm00001eb094950_P001;Zm00001eb019960_P001;Zm00001eb211780_P003;Zm00001eb289730_P002;Zm00001eb289730_P003;Zm00001eb372300_P001;Zm00001eb055500_P001;…	4	3	20.1	0	5.9126	11	0.267931	0.385085	24.1793	24.4705	24.5117	24.3872	0.181168	3	24.4626	23.6226	24.2726	24.1192	0.440519	3	1337500	1454700	1058200	1633900	929880	2538800	0.507317
Zm00001eb216400_P002;Zm00001eb216400_P001	Zm00001eb216400_P002;Zm00001eb216400_P001	Zm00001eb216400_P002;Zm00001eb216400_P001	2	2	2.1	0	5.4624	9	0.267801	0.315654	22.8204	22.9004	22.7504	22.8237	0.0750933	3	22.5092	22.1837	22.9749	22.5559	0.397685	3	92818	98151	45629	61422	69241	161720	0.433309
[truncated: 1,675 more rows]

## Sheet: TurboID-PL-IP Standard analysis
Table S4 Mass spectrometry data of UmSee1.									UmSee1 vs TurboID		UmSee1						TurboID
[truncated: 1,426 more rows]

## Sheet: HA-IP Volcano analysis
Table S4 Mass spectrometry data of UmSee1.											UmSee1-TurboID-3HA			mCherry-TurboID-3HA			UmSee1-TurboID-3HA			mCherry-TurboID-3HA
[truncated: 2,564 more rows]

[truncated: 1 more sheets: TurboID-PL-IP Volcano analysis]
